# Supplementary material for: HIV-1 Infection Transcriptomics: Meta-Analysis of CD4+ T Cells Gene Expression Profiles
Source: Viruses. 2021 Feb 4;13(2):244. doi: 10.3390/v13020244 (PMC7913929; doi:10.3390/v13020244)
Supplement: Supplementary file 1 [file viruses-13-00244-s001.zip]

Archive with 2 entries (2 files):
- intersection_meta-analysis_other_sources_script.R
- Meta-analysis Infection Supplementary Tables.xlsx
