# Supplementary material for: HIV-1 Infection Transcriptomics: Meta-Analysis of CD4+ T Cells Gene Expression Profiles
Source: Viruses. 2021 Feb 4;13(2):244. doi: 10.3390/v13020244 (PMC7913929; doi:10.3390/v13020244)
Supplement: Supplementary file 1 [file viruses-13-00244-s001.zip › Meta-analysis Infection Supplementary Tables.xlsx]

## Sheet: SUPPLEMENTARY TABLES' TITLES
Table	Title
Table S1	Detailed sample list of the studies included in the meta-analysis of gene expression profiles of CD4+ T cells infected with HIV-1 in vitro.
Table S2	Results of the meta-analysis of differential gene expression analysis. Average, per-gene log2(fold-change) values (sorted by pooled p-value) are displayed alongside cross-referencing with other studies involving HIV replication and life cycle, alongside HIV Human Interaction Database and RNAcentral, a database of non-coding RNA.
Table S3	Gene ontology (GO) analysis results sorted by FDR-adjusted p-value. The 208 DEGs identified by the meta-analysis were used as the input.

## Sheet: Table S1
Selected sample number	Study	PRJ, GSE ids	Infected?	Representative sequencing reads ids
1	Langer et al. (2019)	PRJNA482835, GSE117655	no	SRR7591655,SRR7591656,SRR7591657,SRR7591658
2	Langer et al. (2019)	PRJNA482835, GSE117655	yes	SRR7591675,SRR7591676,SRR7591677,SRR7591678
3	Langer et al. (2019)	PRJNA482835, GSE117655	yes	SRR7591659,SRR7591660,SRR7591661,SRR7591662
4	Langer et al. (2019)	PRJNA482835, GSE117655	yes	SRR7591691,SRR7591692,SRR7591693,SRR7591694
5	Langer et al. (2019)	PRJNA482835, GSE117655	no	SRR7591707,SRR7591708,SRR7591709,SRR7591710
6	Langer et al. (2019)	PRJNA482835, GSE117655	yes	SRR7591727,SRR7591728,SRR7591729,SRR7591730
7	Langer et al. (2019)	PRJNA482835, GSE117655	yes	SRR7591711,SRR7591712,SRR7591713,SRR7591714
8	Langer et al. (2019)	PRJNA482835, GSE117655	yes	SRR7591743,SRR7591744,SRR7591745,SRR7591746
9	Langer et al. (2019)	PRJNA482835, GSE117655	no	SRR7591759,SRR7591760,SRR7591761,SRR7591762
10	Langer et al. (2019)	PRJNA482835, GSE117655	yes	SRR7591779,SRR7591780,SRR7591781,SRR7591782
11	Langer et al. (2019)	PRJNA482835, GSE117655	yes	SRR7591763,SRR7591764,SRR7591765,SRR7591766
12	Langer et al. (2019)	PRJNA482835, GSE117655	yes	SRR7591795,SRR7591796,SRR7591797,SRR7591798
13	Langer et al. (2019)	PRJNA482835, GSE117655	no	SRR7591811,SRR7591812,SRR7591813,SRR7591814
14	Langer et al. (2019)	PRJNA482835, GSE117655	yes	SRR7591831,SRR7591832,SRR7591833,SRR7591834
15	Langer et al. (2019)	PRJNA482835, GSE117655	yes	SRR7591815,SRR7591816,SRR7591817,SRR7591818
16	Langer et al. (2019)	PRJNA482835, GSE117655	yes	SRR7591847,SRR7591848,SRR7591849,SRR7591850
17	Shytaj et al. (2020)	PRJNA524856, GSE127468	no	SRR8646171
18	Shytaj et al. (2020)	PRJNA524856, GSE127468	yes	SRR8646167
19	Shytaj et al. (2020)	PRJNA524856, GSE127468	no	SRR8646163
20	Shytaj et al. (2020)	PRJNA524856, GSE127468	yes	SRR8646159
21	Shytaj et al. (2020)	PRJNA524856, GSE127468	no	SRR8646155
22	Shytaj et al. (2020)	PRJNA524856, GSE127468	yes	SRR8646151

## Sheet: Table S2
N	Entrez Id	Gene symbol	Rank Product	Average log2(Fold-change)	Regulation (infected vs. uninfected/mock-infected)	Percentage of false prediction (pfp)-adjusted, pooled p-value	Present in HIV Human Interaction Database?	Brass et al. 2008 + Konig et al. 2008	Zhou et al. 2008	Yeung et al. 2009	If non-coding nRNA, corresponding class:
1	4811	NID1	383	2.62149	up-regulated	0.001394	no	no	no	no	no
2	2016	EMX1	456.1	2.80692	up-regulated	0.002098	no	no	no	no	no
3	9966	TNFSF15	516	1.8847	up-regulated	0.003009	yes	no	no	no	no
4	4647	MYO7A	468.3	-1.75574	down-regulated	0.004947	no	no	no	no	no
5	4131	MAP1B	708.6	2.03505	up-regulated	0.005581	yes	no	no	no	no
6	11149	BVES	704.2	2.40736	up-regulated	0.005917	no	no	no	no	no
7	7781	SLC30A3	666.5	2.23379	up-regulated	0.006093	no	no	no	no	no
8	57801	HES4	697.7	2.19826	up-regulated	0.006222	no	no	no	no	no
9	7481	WNT11	689.3	2.28139	up-regulated	0.006516	no	no	no	no	no
10	2701	GJA4	660	2.48924	up-regulated	0.006702	no	no	no	no	no
11	347	APOD	644.4	2.47313	up-regulated	0.006969	no	no	no	no	no
12	28893	IGKV1D-39	769.1	2.14369	up-regulated	0.008296	no	no	no	no	no
13	23237	ARC	643	1.59553	up-regulated	0.008599	yes	no	no	no	no
14	28930	IGKV1-39	879.1	2.1488	up-regulated	0.008665	no	no	no	no	no
15	8778	SIGLEC5	786.9	2.29548	up-regulated	0.008757	no	no	no	no	no
16	6383	SDC2	869.3	2.72738	up-regulated	0.008824	yes	no	no	no	no
17	5273	SERPINB10	878.4	1.24025	up-regulated	0.008981	no	no	no	no	no
18	731424	MIR3945HG	869.1	1.18377	up-regulated	0.009216	no	no	no	no	lncRNA
19	128434	VSTM2L	894.7	1.81046	up-regulated	0.009216	no	no	no	no	no
20	1961	EGR4	867.7	1.88417	up-regulated	0.009566	yes	no	no	no	no
21	55092	TMEM51	908.4	1.27509	up-regulated	0.009683	no	no	no	no	no
22	608	TNFRSF17	914.5	2.51375	up-regulated	0.009706	no	no	no	no	no
23	3371	TNC	813.7	2.04752	up-regulated	0.009887	yes	no	no	no	no
24	3558	IL2	858.3	1.67669	up-regulated	0.009927	yes	no	no	no	no
25	1832	DSP	866.7	1.48681	up-regulated	0.009977	yes	no	no	no	no
26	100049587	SIGLEC14	856.3	2.21023	up-regulated	0.01034	no	no	no	no	no
27	25797	QPCT	851.7	1.34997	up-regulated	0.01061	no	no	no	no	no
28	863	CBFA2T3	846.5	2.41966	up-regulated	0.01088	no	no	no	no	no
29	146760	RTN4RL1	956.4	1.67992	up-regulated	0.01097	no	no	no	no	no
30	6691	SPINK2	941	1.43557	up-regulated	0.01103	no	no	no	no	no
31	6373	CXCL11	963	2.86881	up-regulated	0.01106	yes	no	no	no	no
32	6768	ST14	948.5	2.00578	up-regulated	0.01116	yes	no	no	no	no
33	25841	ABTB2	841.4	1.71265	up-regulated	0.01121	yes	no	no	no	no
34	51284	TLR7	956	1.99654	up-regulated	0.01129	yes	no	no	no	no
35	547	KIF1A	971.7	1.4243	up-regulated	0.0113	yes	no	no	no	no
36	7412	VCAM1	1008	2.25636	up-regulated	0.01352	yes	no	no	no	no
37	401027	C2orf66	1029	2.12721	up-regulated	0.01437	no	no	no	no	no
38	6091	ROBO1	1026	1.90888	up-regulated	0.01454	yes	no	no	no	no
39	54626	HES2	1043	1.26951	up-regulated	0.01471	no	no	no	no	no
40	79817	MOB3B	1043	1.70181	up-regulated	0.01509	no	no	no	no	no
41	28420	IGHV3-53	1057	2.54204	up-regulated	0.0151	no	no	no	no	no
42	283078	MKX	1084	1.74082	up-regulated	0.0162	no	no	no	no	no
43	4332	MNDA	1081	2.2709	up-regulated	0.01629	yes	no	no	no	no
44	595	CCND1	1079	1.61485	up-regulated	0.01649	yes	no	no	no	no
45	3627	CXCL10	1111	2.23107	up-regulated	0.0167	yes	no	no	no	no
46	6236	RRAD	1136	1.46713	up-regulated	0.01685	no	no	no	no	no
47	1462	VCAN	1130	1.94898	up-regulated	0.01693	yes	no	no	no	no
48	718	C3	1134	1.29832	up-regulated	0.01698	yes	no	no	no	no
49	353091	RAET1G	1119	1.54372	up-regulated	0.01702	yes	no	no	no	no
50	55765	INAVA	1111	1.09203	up-regulated	0.01703	no	no	no	no	no
51	28896	IGKV1D-33	1144	1.94731	up-regulated	0.01716	no	no	no	no	no
52	55701	ARHGEF40	1149	1.46753	up-regulated	0.01728	no	no	no	no	no
53	55450	CAMK2N1	1110	1.98336	up-regulated	0.01733	no	no	no	no	no
54	2353	FOS	1108	1.43596	up-regulated	0.01748	yes	no	no	no	no
55	5079	PAX5	1129	1.76562	up-regulated	0.01749	no	no	no	no	no
56	26873	OPLAH	1105	1.76611	up-regulated	0.01758	no	no	no	no	no
57	100131176	WDR86-AS1	653.2	-1.37907	down-regulated	0.0189	no	no	no	no	lncRNA
58	6688	SPI1	1181	1.83033	up-regulated	0.01947	yes	no	no	no	no
59	54102	CLIC6	1180	1.47594	up-regulated	0.01967	no	no	no	no	no
60	28902	IGKV1D-13	1212	1.86617	up-regulated	0.02164	no	no	no	no	no
61	27239	GPR162	1209	1.97937	up-regulated	0.02174	no	no	no	no	no
62	931	MS4A1	1232	1.40736	up-regulated	0.02228	yes	no	no	no	no
63	23114	NFASC	1230	1.39441	up-regulated	0.02244	no	no	no	no	no
64	146664	MGAT5B	1245	1.66749	up-regulated	0.02325	yes	no	no	no	no
65	2996	GYPE	1290	1.08896	up-regulated	0.02479	no	no	no	no	no
66	10202	DHRS2	1284	1.53074	up-regulated	0.02481	no	no	no	no	no
67	51363	CHST15	1265	1.58338	up-regulated	0.02497	no	no	no	no	no
68	28912	IGKV3-20	1282	1.58684	up-regulated	0.02502	no	no	no	no	no
69	2791	GNG11	1289	1.13384	up-regulated	0.02507	no	no	no	no	no
70	1969	EPHA2	1277	2.02856	up-regulated	0.02516	no	no	no	no	no
71	140862	ISM1	1297	1.25395	up-regulated	0.02517	yes	no	no	no	no
72	28875	IGKV3D-15	1281	1.73793	up-regulated	0.02524	no	no	no	no	no
73	55970	GNG12	1301	1.52616	up-regulated	0.02527	no	no	no	no	no
74	29760	BLNK	1271	1.36848	up-regulated	0.02528	no	no	no	no	no
75	2900	GRIK4	1276	2.01159	up-regulated	0.02542	no	no	no	no	no
76	28933	IGKV1-33	1306	1.91702	up-regulated	0.02552	no	no	no	no	no
77	3514	IGKC	1318	1.58857	up-regulated	0.02651	no	no	no	no	no
78	10642	IGF2BP1	1337	1.65608	up-regulated	0.02824	yes	no	no	no	no
79	126014	OSCAR	1341	1.70322	up-regulated	0.02835	no	no	no	no	no
80	28883	IGKV2D-28	1363	1.50512	up-regulated	0.02847	no	no	no	no	no
81	28815	IGLV2-14	1378	1.75926	up-regulated	0.02857	no	no	no	no	no
82	28914	IGKV3-11	1375	1.55173	up-regulated	0.02858	no	no	no	no	no
83	930	CD19	1358	1.75049	up-regulated	0.02864	yes	no	no	no	no
84	11280	SCN11A	1373	1.67946	up-regulated	0.02864	no	no	no	no	no
85	3219	HOXB9	1348	1.27404	up-regulated	0.02879	no	no	no	no	no
86	22837	COBLL1	1363	1.60999	up-regulated	0.02879	no	no	no	no	no
87	54567	DLL4	1357	1.8039	up-regulated	0.02886	no	no	no	no	no
88	1289	COL5A1	1372	1.42043	up-regulated	0.02889	yes	yes	no	no	no
89	3429	IFI27	1370	2.35993	up-regulated	0.02894	yes	no	no	no	no
90	57379	AICDA	1352	1.44693	up-regulated	0.02896	yes	no	no	no	no
91	28938	IGKV1-16	1356	1.34263	up-regulated	0.02901	no	no	no	no	no
92	7292	TNFSF4	1390	1.14433	up-regulated	0.02902	no	no	no	no	no
93	84824	FCRLA	1387	1.47433	up-regulated	0.02907	no	no	no	no	no
94	55616	ASAP3	1393	1.4112	up-regulated	0.0291	no	no	no	no	no
95	28514	DLL1	1385	1.58554	up-regulated	0.02913	no	no	no	no	no
96	1291	COL6A1	1397	1.66612	up-regulated	0.02925	no	no	no	no	no
97	419	ART3	1400	1.40392	up-regulated	0.02929	no	no	no	no	no
98	6495	SIX1	1404	1.43245	up-regulated	0.02944	no	no	no	no	no
99	1000	CDH2	1413	1.60209	up-regulated	0.02989	yes	no	no	no	no
100	4283	CXCL9	1412	1.24777	up-regulated	0.03001	yes	no	no	no	no
101	57822	GRHL3	1421	1.06885	up-regulated	0.03053	no	no	no	no	no
102	28450	IGHV3-11	1433	1.56277	up-regulated	0.0316	no	no	no	no	no
103	6326	SCN2A	1438	1.88737	up-regulated	0.03185	no	no	no	no	no
104	23096	IQSEC2	1446	1.76464	up-regulated	0.03217	no	no	no	no	no
105	28935	IGKV1-27	1444	2.11029	up-regulated	0.03223	no	no	no	no	no
106	53831	GPR84	1456	1.081	up-regulated	0.03227	no	no	no	no	no
107	28444	IGHV3-21	1485	1.69993	up-regulated	0.03231	no	no	no	no	no
108	387914	SHISA2	1456	1.79086	up-regulated	0.03252	yes	no	no	no	no
109	81607	NECTIN4	1483	1.38195	up-regulated	0.0326	no	no	no	no	no
110	4082	MARCKS	1454	1.41812	up-regulated	0.03261	no	no	no	no	no
111	3911	LAMA5	1490	1.68316	up-regulated	0.03261	yes	no	no	no	no
112	6752	SSTR2	1452	1.61661	up-regulated	0.03262	no	no	no	yes	no
113	112	ADCY6	1464	1.13226	up-regulated	0.03263	yes	no	no	no	no
114	28457	IGHV2-5	1481	2.27718	up-regulated	0.0327	no	no	no	no	no
115	8115	TCL1A	1467	1.39138	up-regulated	0.03271	no	no	no	no	no
116	28908	IGKV4-1	1463	1.39403	up-regulated	0.03276	no	no	no	no	no
117	165904	XIRP1	1478	1.29903	up-regulated	0.03279	yes	no	no	no	no
118	28439	IGHV3-30	1476	1.60603	up-regulated	0.03286	no	no	no	no	no
119	28921	IGKV2-28	1481	1.50063	up-regulated	0.03289	no	no	no	no	no
120	439996	IFIT1B	1500	1.48318	up-regulated	0.03325	no	no	no	no	no
121	3500	IGHG1	1516	1.65426	up-regulated	0.03391	no	no	no	no	no
122	3778	KCNMA1	1516	1.27683	up-regulated	0.03411	yes	no	no	no	no
123	1958	EGR1	1521	1.43051	up-regulated	0.03416	yes	no	no	no	no
124	3494	IGHA2	1516	1.75828	up-regulated	0.03437	no	no	no	no	no
125	9828	ARHGEF17	1527	1.62861	up-regulated	0.03443	no	no	no	no	no
126	28913	IGKV3-15	1527	1.37071	up-regulated	0.03462	no	no	no	no	no
127	3502	IGHG3	1539	1.30722	up-regulated	0.03553	no	no	no	no	no
128	7173	TPO	941.1	-1.30276	down-regulated	0.03558	no	no	no	no	no
129	222183	SRRM3	1543	1.57347	up-regulated	0.03588	no	no	no	no	no
130	80004	ESRP2	1546	1.6144	up-regulated	0.03596	no	no	no	no	no
131	28412	IGHV3-66	1567	2.06915	up-regulated	0.03625	no	no	no	no	no
132	8322	FZD4	1552	1.22904	up-regulated	0.03638	yes	no	no	no	no
133	9469	CHST3	1556	1.34263	up-regulated	0.03643	yes	no	no	no	no
134	79993	ELOVL7	1559	1.65336	up-regulated	0.03648	no	no	no	no	no
135	28874	IGKV3D-20	1567	1.77448	up-regulated	0.03649	no	no	no	no	no
136	100130476	WAKMAR2	1562	1.33825	up-regulated	0.03657	no	no	no	no	lncRNA
137	2009	EML1	1564	1.5345	up-regulated	0.03658	no	no	no	no	no
138	1268	CNR1	1567	1.30829	up-regulated	0.03665	yes	no	no	no	no
139	4318	MMP9	1580	1.18606	up-regulated	0.03686	yes	no	yes	no	no
140	3553	IL1B	1579	1.05529	up-regulated	0.03689	yes	no	no	no	no
141	113675	SDSL	1578	1.39138	up-regulated	0.03703	no	no	no	no	no
142	84978	FRMD5	1586	1.36105	up-regulated	0.03733	no	no	no	no	no
143	22874	PLEKHA6	1596	1.5492	up-regulated	0.03831	no	no	no	no	no
144	3538	IGLC2	1599	1.42508	up-regulated	0.03838	no	no	no	no	no
145	6367	CCL22	1601	1.42546	up-regulated	0.0384	yes	no	no	no	no
146	8529	CYP4F2	1614	1.06975	up-regulated	0.03842	no	no	no	no	no
147	3456	IFNB1	1618	1.19892	up-regulated	0.03842	yes	no	no	no	no
148	57565	KLHL14	1603	1.5345	up-regulated	0.0385	no	no	no	no	no
149	3216	HOXB6	1614	1.32988	up-regulated	0.03859	no	no	no	no	no
150	7082	TJP1	1608	1.21391	up-regulated	0.03863	yes	no	no	no	no
151	2624	GATA2	1612	1.65199	up-regulated	0.03863	yes	no	no	no	no
152	116071	BATF2	1607	1.85152	up-regulated	0.03869	no	no	no	no	no
153	120892	LRRK2	1612	1.51622	up-regulated	0.03886	yes	no	no	no	no
154	28939	IGKV1-13	1624	1.79536	up-regulated	0.0389	no	no	no	no	no
155	652	BMP4	792.5	-1.13093	down-regulated	0.03955	no	no	no	no	no
156	4440	MSI1	1635	1.42198	up-regulated	0.03985	no	no	no	no	no
157	1536	CYBB	1635	1.47714	up-regulated	0.04003	yes	yes	no	no	no
158	4056	LTC4S	1643	1.42546	up-regulated	0.04036	no	no	no	no	no
159	199221	DZIP1L	1642	1.3876	up-regulated	0.04041	no	no	no	no	no
160	414062	CCL3L3	1649	1.64611	up-regulated	0.04087	yes	no	no	no	no
161	3433	IFIT2	1651	1.65199	up-regulated	0.04091	yes	no	no	no	no
162	3503	IGHG4	1653	1.59335	up-regulated	0.04091	no	no	no	no	no
163	124935	SLC43A2	1678	1.84425	up-regulated	0.04252	no	no	no	no	no
164	127943	FCRLB	1667	1.55597	up-regulated	0.04255	no	no	no	no	no
165	7145	TNS1	1677	1.08467	up-regulated	0.0426	no	no	no	no	no
166	28424	IGHV3-48	1670	1.57433	up-regulated	0.04272	no	no	no	no	no
167	28822	IGLV1-47	1676	1.59553	up-regulated	0.04278	no	no	no	no	no
168	51421	AMOTL2	1676	1.78389	up-regulated	0.04301	yes	no	no	no	no
169	28442	IGHV3-23	1694	1.26292	up-regulated	0.04365	no	no	no	no	no
170	5493	PPL	1695	1.71549	up-regulated	0.04365	no	yes	no	no	no
171	7498	XDH	880.9	-1.08882	down-regulated	0.04382	no	no	no	no	no
172	6689	SPIB	1691	1.39821	up-regulated	0.04383	no	no	no	no	no
173	3493	IGHA1	1690	1.85361	up-regulated	0.04388	no	no	no	no	no
174	2036	EPB41L1	1702	1.26292	up-regulated	0.04412	no	no	no	no	no
175	28816	IGLV2-11	1702	1.76366	up-regulated	0.0443	no	no	no	no	no
176	3082	HGF	1712	1.7442	up-regulated	0.04451	yes	no	no	no	no
177	5802	PTPRS	1707	1.57089	up-regulated	0.04456	yes	no	no	yes	no
178	182	JAG1	1717	1.35919	up-regulated	0.04465	yes	no	no	yes	no
179	2857	GPR34	1727	1.46395	up-regulated	0.04468	yes	no	no	no	no
180	146439	BICDL2	997.9	-1.12829	down-regulated	0.04469	no	no	no	no	no
181	28778	IGLV6-57	1712	1.73264	up-regulated	0.04471	no	no	no	no	no
182	3501	IGHG2	1716	1.44105	up-regulated	0.04475	no	no	no	no	no
183	4192	MDK	1730	1.28174	up-regulated	0.04482	no	no	no	no	no
184	55959	SULF2	1711	1.39783	up-regulated	0.04484	no	no	no	no	no
185	7052	TGM2	1720	1.27823	up-regulated	0.04484	yes	no	no	no	no
186	54795	TRPM4	1727	1.63084	up-regulated	0.04487	no	no	no	no	no
187	4208	MEF2C	1725	1.17462	up-regulated	0.04503	no	no	no	no	no
188	165140	OXER1	1727	1.74516	up-regulated	0.04507	no	no	no	no	no
189	8291	DYSF	1724	1.15907	up-regulated	0.04514	yes	yes	no	no	no
190	441054	C4orf47	939	-1.09424	down-regulated	0.04516	no	no	no	no	no
191	7127	TNFAIP2	1745	1.47433	up-regulated	0.04644	no	no	no	no	no
192	55567	DNAH3	1749	1.50308	up-regulated	0.04678	no	no	no	no	no
193	6569	SLC34A1	1039	-1.01507	down-regulated	0.04686	no	no	no	no	no
194	777	CACNA1E	1757	1.61176	up-regulated	0.04757	no	no	no	no	no
195	255057	CBARP	1760	1.26465	up-regulated	0.04757	no	no	no	no	no
196	1378	CR1	1763	1.30722	up-regulated	0.04778	yes	no	no	no	no
197	57514	ARHGAP31	1774	1.28244	up-regulated	0.04792	no	no	no	no	no
198	4929	NR4A2	1776	1.21659	up-regulated	0.04796	yes	no	yes	no	no
199	28394	IGHV4-39	1773	1.42391	up-regulated	0.04805	no	no	no	no	no
200	3539	IGLC3	1771	1.1565	up-regulated	0.04812	no	no	no	no	no
201	149297	FAM78B	1772	1.28877	up-regulated	0.04813	no	no	no	no	no
202	51804	SIX4	1770	1.58467	up-regulated	0.0483	no	no	no	no	no
203	10409	BASP1	1769	1.72452	up-regulated	0.04831	yes	no	no	no	no
204	999	CDH1	1789	1.29018	up-regulated	0.04881	yes	no	no	no	no
205	375790	AGRN	1786	1.36105	up-regulated	0.0489	no	no	no	no	no
206	5747	PTK2	1788	1.27928	up-regulated	0.04895	yes	no	no	no	no
207	28793	IGLV3-25	1793	1.14912	up-regulated	0.04918	no	no	no	no	no
208	83478	ARHGAP24	1796	1.10067	up-regulated	0.04941	no	no	no	no	no

## Sheet: Table S3
N	GO id	Term	Genes in term	DEGs	FDR-adjusted p-value	Representative genes
1	GO:0006958	complement activation, classical pathway	123	35	6.40112e-46	IGKV1D-39, IGKV1-39, IGHV3-53, C3, IGKV1D-33, IGKV3-20, IGKV1-33, IGKV2D-28, IGLV2-14, IGKV3-11, IGKV1-16, IGHV3-11, IGHV3-21, IGHV2-5, IGKV4-1, IGHV3-30, IGKV2-28, IGHG1, IGHA2, IGKV3-15, IGHV3-66, IGKV3D-20, IGLC2, IGHG4, IGHV3-48, IGLV1-47, IGHV3-23, IGHA1, IGLV2-11, IGLV6-57, IGHG2, CR1, IGHV4-39, IGLC3, IGLV3-25
2	GO:0006956	complement activation	161	37	1.14874e-44	IGKV1D-39, IGKV1-39, IGHV3-53, C3, IGKV1D-33, IGKV3-20, IGKV1-33, IGKV2D-28, IGLV2-14, IGKV3-11, CD19, IGKV1-16, IGHV3-11, IGHV3-21, IGHV2-5, IGKV4-1, IGHV3-30, IGKV2-28, IGHG1, IGHA2, IGKV3-15, IGHV3-66, IGKV3D-20, IL1B, IGLC2, IGHG4, IGHV3-48, IGLV1-47, IGHV3-23, IGHA1, IGLV2-11, IGLV6-57, IGHG2, CR1, IGHV4-39, IGLC3, IGLV3-25
3	GO:0002455	humoral immune response mediated by circulating immunoglobulin	136	35	3.50639e-44	IGKV1D-39, IGKV1-39, IGHV3-53, C3, IGKV1D-33, IGKV3-20, IGKV1-33, IGKV2D-28, IGLV2-14, IGKV3-11, IGKV1-16, IGHV3-11, IGHV3-21, IGHV2-5, IGKV4-1, IGHV3-30, IGKV2-28, IGHG1, IGHA2, IGKV3-15, IGHV3-66, IGKV3D-20, IGLC2, IGHG4, IGHV3-48, IGLV1-47, IGHV3-23, IGHA1, IGLV2-11, IGLV6-57, IGHG2, CR1, IGHV4-39, IGLC3, IGLV3-25
4	GO:0016064	immunoglobulin mediated immune response	203	39	9.05103e-44	IGKV1D-39, IGKV1-39, IL2, IGHV3-53, C3, IGKV1D-33, IGKV3-20, IGKV1-33, IGKV2D-28, IGLV2-14, IGKV3-11, CD19, AICDA, IGKV1-16, TNFSF4, IGHV3-11, IGHV3-21, IGHV2-5, IGKV4-1, IGHV3-30, IGKV2-28, IGHG1, IGHA2, IGKV3-15, IGHV3-66, IGKV3D-20, IGLC2, IGHG4, IGHV3-48, IGLV1-47, IGHV3-23, IGHA1, IGLV2-11, IGLV6-57, IGHG2, CR1, IGHV4-39, IGLC3, IGLV3-25
5	GO:0030449	regulation of complement activation	113	33	9.65201e-44	IGKV1D-39, IGKV1-39, IGHV3-53, C3, IGKV1D-33, IGKV3-20, IGKV1-33, IGKV2D-28, IGLV2-14, IGKV3-11, CD19, IGKV1-16, IGHV3-11, IGHV2-5, IGKV4-1, IGHV3-30, IGKV2-28, IGHG1, IGKV3-15, IGKV3D-20, IL1B, IGLC2, IGHG4, IGHV3-48, IGLV1-47, IGHV3-23, IGLV2-11, IGLV6-57, IGHG2, CR1, IGHV4-39, IGLC3, IGLV3-25
6	GO:0019724	B cell mediated immunity	206	39	1.67443e-43	IGKV1D-39, IGKV1-39, IL2, IGHV3-53, C3, IGKV1D-33, IGKV3-20, IGKV1-33, IGKV2D-28, IGLV2-14, IGKV3-11, CD19, AICDA, IGKV1-16, TNFSF4, IGHV3-11, IGHV3-21, IGHV2-5, IGKV4-1, IGHV3-30, IGKV2-28, IGHG1, IGHA2, IGKV3-15, IGHV3-66, IGKV3D-20, IGLC2, IGHG4, IGHV3-48, IGLV1-47, IGHV3-23, IGHA1, IGLV2-11, IGLV6-57, IGHG2, CR1, IGHV4-39, IGLC3, IGLV3-25
7	GO:0006959	humoral immune response	341	45	7.73688e-43	IGKV1D-39, IGKV1-39, CXCL11, IGHV3-53, CXCL10, C3, IGKV1D-33, PAX5, MS4A1, IGKV3-20, BLNK, IGKV1-33, IGKV2D-28, IGLV2-14, IGKV3-11, CD19, IGKV1-16, CXCL9, IGHV3-11, IGHV3-21, IGHV2-5, IGKV4-1, IGHV3-30, IGKV2-28, IGHG1, IGHA2, IGKV3-15, IGHV3-66, IGKV3D-20, IL1B, IGLC2, IFNB1, IGHG4, IGHV3-48, IGLV1-47, IGHV3-23, IGHA1, IGLV2-11, IGLV6-57, IGHG2, MEF2C, CR1, IGHV4-39, IGLC3, IGLV3-25
8	GO:0002460	adaptive immune response based on somatic recombination of immune receptors built from immunoglobulin superfamily domains	346	45	1.515e-42	IGKV1D-39, IGKV1-39, IL2, IGHV3-53, C3, IGKV1D-33, IGKV3-20, IGKV1-33, IGKV2D-28, IGLV2-14, IGKV3-11, CD19, AICDA, IGKV1-16, TNFSF4, IGHV3-11, IGHV3-21, IGHV2-5, IGKV4-1, IGHV3-30, IGKV2-28, IGHG1, IGHA2, IGKV3-15, IGHV3-66, IGKV3D-20, IL1B, IGLC2, IFNB1, IGHG4, IGHV3-48, IGLV1-47, IGHV3-23, IGHA1, IGLV2-11, JAG1, IGLV6-57, IGHG2, TRPM4, MEF2C, CR1, IGHV4-39, IGLC3, IGLV3-25
9	GO:0002449	lymphocyte mediated immunity	337	44	1.15127e-41	IGKV1D-39, IGKV1-39, IL2, IGHV3-53, C3, RAET1G, IGKV1D-33, IGKV3-20, IGKV1-33, IGKV2D-28, IGLV2-14, IGKV3-11, CD19, AICDA, IGKV1-16, TNFSF4, IGHV3-11, IGHV3-21, IGHV2-5, IGKV4-1, IGHV3-30, IGKV2-28, IGHG1, IGHA2, IGKV3-15, IGHV3-66, IGKV3D-20, IL1B, IGLC2, IFNB1, IGHG4, IGHV3-48, IGLV1-47, IGHV3-23, IGHA1, IGLV2-11, JAG1, IGLV6-57, IGHG2, TRPM4, CR1, IGHV4-39, IGLC3, IGLV3-25
10	GO:0002376	immune system process	3113	101	1.70109e-41	TNFSF15, BVES, APOD, IGKV1D-39, IGKV1-39, SIGLEC5, SDC2, SERPINB10, TNFRSF17, IL2, DSP, SIGLEC14, QPCT, CBFA2T3, CXCL11, TLR7, VCAM1, IGHV3-53, MNDA, CXCL10, C3, RAET1G, INAVA, IGKV1D-33, FOS, PAX5, SPI1, IGKV1D-13, MS4A1, NFASC, DHRS2, IGKV3-20, EPHA2, IGKV3D-15, BLNK, IGKV1-33, OSCAR, IGKV2D-28, IGLV2-14, IGKV3-11, CD19, DLL4, IFI27, AICDA, IGKV1-16, TNFSF4, DLL1, SIX1, CXCL9, IGHV3-11, IGKV1-2…
11	GO:0002920	regulation of humoral immune response	132	33	3.30168e-41	IGKV1D-39, IGKV1-39, IGHV3-53, C3, IGKV1D-33, IGKV3-20, IGKV1-33, IGKV2D-28, IGLV2-14, IGKV3-11, CD19, IGKV1-16, IGHV3-11, IGHV2-5, IGKV4-1, IGHV3-30, IGKV2-28, IGHG1, IGKV3-15, IGKV3D-20, IL1B, IGLC2, IGHG4, IGHV3-48, IGLV1-47, IGHV3-23, IGLV2-11, IGLV6-57, IGHG2, CR1, IGHV4-39, IGLC3, IGLV3-25
12	GO:0006955	immune response	2181	84	7.81755e-39	TNFSF15, IGKV1D-39, IGKV1-39, SIGLEC5, SERPINB10, TNFRSF17, IL2, DSP, SIGLEC14, QPCT, CXCL11, TLR7, VCAM1, IGHV3-53, MNDA, CXCL10, C3, RAET1G, INAVA, IGKV1D-33, FOS, PAX5, IGKV1D-13, MS4A1, NFASC, IGKV3-20, IGKV3D-15, BLNK, IGKV1-33, OSCAR, IGKV2D-28, IGLV2-14, IGKV3-11, CD19, IFI27, AICDA, IGKV1-16, TNFSF4, DLL1, CXCL9, IGHV3-11, IGKV1-27, GPR84, IGHV3-21, IGHV2-5, IGKV4-1, IGHV3-30, IGKV2-28, I…
13	GO:0002252	immune effector process	1251	66	7.36752e-38	IGKV1D-39, IGKV1-39, SIGLEC5, SERPINB10, IL2, DSP, SIGLEC14, QPCT, TLR7, IGHV3-53, MNDA, CXCL10, C3, RAET1G, IGKV1D-33, NFASC, IGKV3-20, IGKV1-33, OSCAR, IGKV2D-28, IGLV2-14, IGKV3-11, CD19, IFI27, AICDA, IGKV1-16, TNFSF4, DLL1, CXCL9, IGHV3-11, GPR84, IGHV3-21, IGHV2-5, IGKV4-1, IGHV3-30, IGKV2-28, IFIT1B, IGHG1, IGHA2, IGKV3-15, IGHV3-66, IGKV3D-20, MMP9, IL1B, IGLC2, IFNB1, GATA2, CYBB, IFIT2,…
14	GO:0002443	leukocyte mediated immunity	860	56	1.34351e-36	IGKV1D-39, IGKV1-39, SIGLEC5, SERPINB10, IL2, DSP, SIGLEC14, QPCT, IGHV3-53, MNDA, C3, RAET1G, IGKV1D-33, NFASC, IGKV3-20, IGKV1-33, OSCAR, IGKV2D-28, IGLV2-14, IGKV3-11, CD19, AICDA, IGKV1-16, TNFSF4, IGHV3-11, GPR84, IGHV3-21, IGHV2-5, IGKV4-1, IGHV3-30, IGKV2-28, IGHG1, IGHA2, IGKV3-15, IGHV3-66, IGKV3D-20, MMP9, IL1B, IGLC2, IFNB1, GATA2, CYBB, IGHG4, IGHV3-48, IGLV1-47, IGHV3-23, IGHA1, IGLV…
15	GO:0002250	adaptive immune response	651	50	5.63422e-36	IGKV1D-39, IGKV1-39, TNFRSF17, IL2, IGHV3-53, C3, IGKV1D-33, IGKV1D-13, IGKV3-20, IGKV3D-15, IGKV1-33, IGKV2D-28, IGLV2-14, IGKV3-11, CD19, AICDA, IGKV1-16, TNFSF4, IGHV3-11, IGKV1-27, IGHV3-21, IGHV2-5, IGKV4-1, IGHV3-30, IGKV2-28, IGHG1, IGHA2, IGKV3-15, IGHV3-66, IGKV3D-20, IL1B, IGLC2, IFNB1, IGHG4, IGHV3-48, IGLV1-47, IGHV3-23, IGHA1, IGLV2-11, JAG1, IGLV6-57, IGHG2, TRPM4, MEF2C, CR1, IGHV4…
16	GO:0002433	immune response-regulating cell surface receptor signaling pathway involved in phagocytosis	137	30	1.35546e-35	IGKV1D-39, IGKV1-39, IGHV3-53, IGKV1D-33, IGKV3-20, IGKV1-33, IGKV2D-28, IGLV2-14, IGKV3-11, IGKV1-16, IGHV3-11, IGHV2-5, IGKV4-1, IGHV3-30, IGKV2-28, IGHG1, IGKV3-15, IGKV3D-20, IGLC2, IGHG4, IGHV3-48, IGLV1-47, IGHV3-23, IGLV2-11, IGLV6-57, IGHG2, IGHV4-39, IGLC3, PTK2, IGLV3-25
17	GO:0038096	Fc-gamma receptor signaling pathway involved in phagocytosis	137	30	1.35546e-35	IGKV1D-39, IGKV1-39, IGHV3-53, IGKV1D-33, IGKV3-20, IGKV1-33, IGKV2D-28, IGLV2-14, IGKV3-11, IGKV1-16, IGHV3-11, IGHV2-5, IGKV4-1, IGHV3-30, IGKV2-28, IGHG1, IGKV3-15, IGKV3D-20, IGLC2, IGHG4, IGHV3-48, IGLV1-47, IGHV3-23, IGLV2-11, IGLV6-57, IGHG2, IGHV4-39, IGLC3, PTK2, IGLV3-25
18	GO:0038094	Fc-gamma receptor signaling pathway	140	30	2.75904e-35	IGKV1D-39, IGKV1-39, IGHV3-53, IGKV1D-33, IGKV3-20, IGKV1-33, OSCAR, IGKV2D-28, IGLV2-14, IGKV3-11, IGKV1-16, IGHV3-11, IGHV2-5, IGKV4-1, IGHV3-30, IGKV2-28, IGHG1, IGKV3-15, IGKV3D-20, IGLC2, IGHG4, IGHV3-48, IGLV1-47, IGHV3-23, IGLV2-11, IGLV6-57, IGHG2, IGHV4-39, IGLC3, PTK2, IGLV3-25
19	GO:0006909	phagocytosis	355	40	2.95943e-35	IGKV1D-39, IGKV1-39, IGHV3-53, C3, IGKV1D-33, IGKV3-20, IGKV1-33, IGKV2D-28, IGLV2-14, IGKV3-11, IGKV1-16, IGHV3-11, IGHV3-21, IGHV2-5, IGKV4-1, IGHV3-30, IGKV2-28, IGHG1, IGHA2, IGKV3-15, IGHV3-66, IGKV3D-20, IL1B, IGLC2, GATA2, IGHG4, IGHV3-48, IGLV1-47, IGHV3-23, IGHA1, IGLV2-11, IGLV6-57, IGHG2, TGM2, DYSF, IGHV4-39, IGLC3, PTK2, IGLV3-25, MYO7A
20	GO:0002431	Fc receptor mediated stimulatory signaling pathway	143	30	5.51917e-35	IGKV1D-39, IGKV1-39, IGHV3-53, IGKV1D-33, IGKV3-20, IGKV1-33, IGKV2D-28, IGLV2-14, IGKV3-11, IGKV1-16, IGHV3-11, IGHV2-5, IGKV4-1, IGHV3-30, IGKV2-28, IGHG1, IGKV3-15, IGKV3D-20, IGLC2, IGHG4, IGHV3-48, IGLV1-47, IGHV3-23, IGLV2-11, IGLV6-57, IGHG2, IGHV4-39, IGLC3, PTK2, IGLV3-25
21	GO:0050896	response to stimulus	9207	155	1.17115e-34	EMX1, TNFSF15, MAP1B, BVES, SLC30A3, WNT11, GJA4, APOD, IGKV1D-39, ARC, IGKV1-39, SIGLEC5, SDC2, SERPINB10, VSTM2L, TNFRSF17, TNC, IL2, DSP, SIGLEC14, QPCT, CBFA2T3, RTN4RL1, CXCL11, ABTB2, TLR7, VCAM1, ROBO1, MOB3B, IGHV3-53, MNDA, CCND1, CXCL10, RRAD, C3, RAET1G, INAVA, IGKV1D-33, CAMK2N1, FOS, PAX5, SPI1, IGKV1D-13, GPR162, MS4A1, NFASC, DHRS2, IGKV3-20, GNG11, EPHA2, IGKV3D-15, GNG12, BLNK, G…
22	GO:0007166	cell surface receptor signaling pathway	3060	90	8.48817e-33	TNFSF15, WNT11, APOD, IGKV1D-39, ARC, IGKV1-39, SDC2, TNFRSF17, IL2, CXCL11, VCAM1, ROBO1, IGHV3-53, MNDA, CCND1, CXCL10, C3, IGKV1D-33, FOS, PAX5, SPI1, MS4A1, IGKV3-20, EPHA2, BLNK, GRIK4, IGKV1-33, OSCAR, IGKV2D-28, IGLV2-14, IGKV3-11, CD19, DLL4, IFI27, IGKV1-16, TNFSF4, FCRLA, DLL1, CDH2, CXCL9, GRHL3, IGHV3-11, IGHV3-21, SHISA2, LAMA5, IGHV2-5, IGKV4-1, IGHV3-30, IGKV2-28, IGHG1, EGR1, IGHA…
23	GO:0016477	cell migration	1587	66	1.19653e-31	MAP1B, BVES, WNT11, APOD, IGKV1D-39, ARC, IGKV1-39, SDC2, CXCL11, VCAM1, ROBO1, IGHV3-53, CXCL10, VCAN, IGKV1D-33, IGKV3-20, EPHA2, IGKV1-33, IGKV2D-28, IGLV2-14, IGKV3-11, HOXB9, DLL4, COL5A1, IGKV1-16, ASAP3, SIX1, CDH2, CXCL9, IGHV3-11, LAMA5, IGHV2-5, IGKV4-1, IGHV3-30, IGKV2-28, IGHA2, IGKV3-15, IGKV3D-20, MMP9, IL1B, FRMD5, IGLC2, CCL22, TJP1, GATA2, LRRK2, CCL3L3, TNS1, IGHV3-48, IGLV1-47,…
24	GO:0050778	positive regulation of immune response	740	48	3.8433e-31	IGKV1D-39, IGKV1-39, IL2, IGHV3-53, MNDA, C3, RAET1G, IGKV1D-33, PAX5, MS4A1, IGKV3-20, BLNK, IGKV1-33, IGKV2D-28, IGLV2-14, IGKV3-11, CD19, IGKV1-16, TNFSF4, IGHV3-11, IGHV3-21, IGHV2-5, IGKV4-1, IGHV3-30, IGKV2-28, IGHG1, IGHA2, IGKV3-15, IGHV3-66, IGKV3D-20, CNR1, IL1B, IGLC2, IFNB1, GATA2, IGHG4, IGHV3-48, IGLV1-47, IGHV3-23, IGHA1, IGLV2-11, IGLV6-57, IGHG2, MEF2C, CR1, IGHV4-39, IGLC3, PTK2…
25	GO:0002684	positive regulation of immune system process	1048	55	4.19642e-31	IGKV1D-39, IGKV1-39, IL2, VCAM1, IGHV3-53, MNDA, CXCL10, C3, RAET1G, IGKV1D-33, FOS, PAX5, MS4A1, IGKV3-20, BLNK, IGKV1-33, IGKV2D-28, IGLV2-14, IGKV3-11, CD19, IGKV1-16, TNFSF4, IGHV3-11, IGHV3-21, IGHV2-5, IGKV4-1, IGHV3-30, IGKV2-28, IGHG1, IGHA2, IGKV3-15, IGHV3-66, IGKV3D-20, CNR1, IL1B, IGLC2, IFNB1, GATA2, LRRK2, IGHG4, IGHV3-48, IGLV1-47, IGHV3-23, IGHA1, IGLV2-11, JAG1, IGLV6-57, IGHG2, …
26	GO:0002429	immune response-activating cell surface receptor signaling pathway	455	40	5.59579e-31	IGKV1D-39, IGKV1-39, IGHV3-53, MNDA, IGKV1D-33, PAX5, MS4A1, IGKV3-20, BLNK, IGKV1-33, IGKV2D-28, IGLV2-14, IGKV3-11, CD19, IGKV1-16, IGHV3-11, IGHV3-21, IGHV2-5, IGKV4-1, IGHV3-30, IGKV2-28, IGHG1, IGHA2, IGKV3-15, IGHV3-66, IGKV3D-20, IGLC2, IGHG4, IGHV3-48, IGLV1-47, IGHV3-23, IGHA1, IGLV2-11, IGLV6-57, IGHG2, MEF2C, CR1, IGHV4-39, IGLC3, PTK2, IGLV3-25
27	GO:0002757	immune response-activating signal transduction	455	40	5.59579e-31	IGKV1D-39, IGKV1-39, IGHV3-53, MNDA, IGKV1D-33, PAX5, MS4A1, IGKV3-20, BLNK, IGKV1-33, IGKV2D-28, IGLV2-14, IGKV3-11, CD19, IGKV1-16, IGHV3-11, IGHV3-21, IGHV2-5, IGKV4-1, IGHV3-30, IGKV2-28, IGHG1, IGHA2, IGKV3-15, IGHV3-66, IGKV3D-20, IGLC2, IGHG4, IGHV3-48, IGLV1-47, IGHV3-23, IGHA1, IGLV2-11, IGLV6-57, IGHG2, MEF2C, CR1, IGHV4-39, IGLC3, PTK2, IGLV3-25
28	GO:0002768	immune response-regulating cell surface receptor signaling pathway	488	41	5.74837e-31	IGKV1D-39, IGKV1-39, IGHV3-53, MNDA, IGKV1D-33, FOS, PAX5, MS4A1, IGKV3-20, BLNK, IGKV1-33, OSCAR, IGKV2D-28, IGLV2-14, IGKV3-11, CD19, IGKV1-16, IGHV3-11, IGHV3-21, IGHV2-5, IGKV4-1, IGHV3-30, IGKV2-28, IGHG1, IGHA2, IGKV3-15, IGHV3-66, IGKV3D-20, IGLC2, IGHG4, IGHV3-48, IGLV1-47, IGHV3-23, IGHA1, IGLV2-11, IGLV6-57, IGHG2, MEF2C, CR1, IGHV4-39, IGLC3, PTK2, IGLV3-25
29	GO:0002764	immune response-regulating signaling pathway	491	41	7.33895e-31	IGKV1D-39, IGKV1-39, IGHV3-53, MNDA, IGKV1D-33, FOS, PAX5, MS4A1, IGKV3-20, BLNK, IGKV1-33, OSCAR, IGKV2D-28, IGLV2-14, IGKV3-11, CD19, IGKV1-16, IGHV3-11, IGHV3-21, IGHV2-5, IGKV4-1, IGHV3-30, IGKV2-28, IGHG1, IGHA2, IGKV3-15, IGHV3-66, IGKV3D-20, IGLC2, IGHG4, IGHV3-48, IGLV1-47, IGHV3-23, IGHA1, IGLV2-11, IGLV6-57, IGHG2, MEF2C, CR1, IGHV4-39, IGLC3, PTK2, IGLV3-25
30	GO:0040011	locomotion	1937	71	8.19822e-31	MAP1B, BVES, WNT11, APOD, IGKV1D-39, ARC, IGKV1-39, SDC2, VSTM2L, CXCL11, VCAM1, ROBO1, IGHV3-53, CXCL10, VCAN, IGKV1D-33, NFASC, IGKV3-20, EPHA2, IGKV1-33, IGKV2D-28, IGLV2-14, IGKV3-11, HOXB9, DLL4, COL5A1, IGKV1-16, ASAP3, SIX1, CDH2, CXCL9, IGHV3-11, LAMA5, IGHV2-5, IGKV4-1, IGHV3-30, IGKV2-28, IGHA2, IGKV3-15, FZD4, IGKV3D-20, MMP9, IL1B, FRMD5, IGLC2, CCL22, TJP1, GATA2, LRRK2, CCL3L3, TNS1…
31	GO:0050776	regulation of immune response	979	53	1.37383e-30	IGKV1D-39, IGKV1-39, IL2, VCAM1, IGHV3-53, MNDA, C3, RAET1G, IGKV1D-33, FOS, PAX5, MS4A1, IGKV3-20, BLNK, IGKV1-33, OSCAR, IGKV2D-28, IGLV2-14, IGKV3-11, CD19, IGKV1-16, TNFSF4, IGHV3-11, IGHV3-21, IGHV2-5, IGKV4-1, IGHV3-30, IGKV2-28, IGHG1, IGHA2, IGKV3-15, IGHV3-66, IGKV3D-20, CNR1, IL1B, IGLC2, IFNB1, GATA2, IGHG4, FCRLB, IGHV3-48, IGLV1-47, IGHV3-23, IGHA1, IGLV2-11, IGLV6-57, IGHG2, TRPM4, …
32	GO:0002253	activation of immune response	542	42	2.68731e-30	IGKV1D-39, IGKV1-39, IGHV3-53, MNDA, C3, IGKV1D-33, PAX5, MS4A1, IGKV3-20, BLNK, IGKV1-33, IGKV2D-28, IGLV2-14, IGKV3-11, CD19, IGKV1-16, IGHV3-11, IGHV3-21, IGHV2-5, IGKV4-1, IGHV3-30, IGKV2-28, IGHG1, IGHA2, IGKV3-15, IGHV3-66, IGKV3D-20, IL1B, IGLC2, IGHG4, IGHV3-48, IGLV1-47, IGHV3-23, IGHA1, IGLV2-11, IGLV6-57, IGHG2, MEF2C, CR1, IGHV4-39, IGLC3, PTK2, IGLV3-25
33	GO:0048870	cell motility	1744	67	4.04708e-30	MAP1B, BVES, WNT11, APOD, IGKV1D-39, ARC, IGKV1-39, SDC2, CXCL11, VCAM1, ROBO1, IGHV3-53, CXCL10, VCAN, IGKV1D-33, IGKV3-20, EPHA2, IGKV1-33, IGKV2D-28, IGLV2-14, IGKV3-11, HOXB9, DLL4, COL5A1, IGKV1-16, ASAP3, SIX1, CDH2, CXCL9, IGHV3-11, LAMA5, IGHV2-5, IGKV4-1, IGHV3-30, IGKV2-28, IGHA2, IGKV3-15, IGKV3D-20, MMP9, IL1B, FRMD5, IGLC2, CCL22, TJP1, GATA2, LRRK2, CCL3L3, TNS1, IGHV3-48, IGLV1-47,…
34	GO:0051674	localization of cell	1744	67	4.04708e-30	MAP1B, BVES, WNT11, APOD, IGKV1D-39, ARC, IGKV1-39, SDC2, CXCL11, VCAM1, ROBO1, IGHV3-53, CXCL10, VCAN, IGKV1D-33, IGKV3-20, EPHA2, IGKV1-33, IGKV2D-28, IGLV2-14, IGKV3-11, HOXB9, DLL4, COL5A1, IGKV1-16, ASAP3, SIX1, CDH2, CXCL9, IGHV3-11, LAMA5, IGHV2-5, IGKV4-1, IGHV3-30, IGKV2-28, IGHA2, IGKV3-15, IGKV3D-20, MMP9, IL1B, FRMD5, IGLC2, CCL22, TJP1, GATA2, LRRK2, CCL3L3, TNS1, IGHV3-48, IGLV1-47,…
35	GO:0006928	movement of cell or subcellular component	2212	74	1.06897e-29	MAP1B, BVES, WNT11, APOD, IGKV1D-39, ARC, IGKV1-39, SDC2, VSTM2L, DSP, CXCL11, KIF1A, VCAM1, ROBO1, IGHV3-53, CXCL10, VCAN, IGKV1D-33, NFASC, IGKV3-20, EPHA2, IGKV1-33, IGKV2D-28, IGLV2-14, IGKV3-11, HOXB9, DLL4, COL5A1, IGKV1-16, ASAP3, SIX1, CDH2, CXCL9, IGHV3-11, LAMA5, IGHV2-5, IGKV4-1, IGHV3-30, IGKV2-28, IGHA2, IGKV3-15, IGKV3D-20, MMP9, IL1B, FRMD5, IGLC2, CCL22, TJP1, GATA2, LRRK2, CCL3L3…
36	GO:0002697	regulation of immune effector process	459	39	1.21284e-29	IGKV1D-39, IGKV1-39, IL2, IGHV3-53, C3, RAET1G, IGKV1D-33, IGKV3-20, IGKV1-33, IGKV2D-28, IGLV2-14, IGKV3-11, CD19, IGKV1-16, TNFSF4, IGHV3-11, IGHV2-5, IGKV4-1, IGHV3-30, IGKV2-28, IGHG1, IGKV3-15, IGKV3D-20, IL1B, IGLC2, IFNB1, GATA2, IGHG4, IGHV3-48, IGLV1-47, IGHV3-23, IGLV2-11, IGLV6-57, IGHG2, TRPM4, CR1, IGHV4-39, IGLC3, IGLV3-25
37	GO:0038093	Fc receptor signaling pathway	239	31	2.57629e-29	IGKV1D-39, IGKV1-39, IGHV3-53, IGKV1D-33, FOS, IGKV3-20, IGKV1-33, OSCAR, IGKV2D-28, IGLV2-14, IGKV3-11, IGKV1-16, IGHV3-11, IGHV2-5, IGKV4-1, IGHV3-30, IGKV2-28, IGHG1, IGKV3-15, IGKV3D-20, IGLC2, IGHG4, IGHV3-48, IGLV1-47, IGHV3-23, IGLV2-11, IGLV6-57, IGHG2, IGHV4-39, IGLC3, PTK2, IGLV3-25
38	GO:0002682	regulation of immune system process	1558	62	1.52554e-28	APOD, IGKV1D-39, IGKV1-39, IL2, VCAM1, IGHV3-53, MNDA, CXCL10, C3, RAET1G, IGKV1D-33, FOS, PAX5, SPI1, MS4A1, IGKV3-20, BLNK, IGKV1-33, OSCAR, IGKV2D-28, IGLV2-14, IGKV3-11, CD19, IGKV1-16, TNFSF4, DLL1, IGHV3-11, IGHV3-21, IGHV2-5, IGKV4-1, IGHV3-30, IGKV2-28, IGHG1, IGHA2, IGKV3-15, IGHV3-66, IGKV3D-20, CNR1, IL1B, IGLC2, IFNB1, GATA2, LRRK2, IGHG4, FCRLB, IGHV3-48, IGLV1-47, IGHV3-23, IGHA1, I…
39	GO:0050900	leukocyte migration	495	39	2.10164e-28	APOD, IGKV1D-39, IGKV1-39, SDC2, CXCL11, VCAM1, IGHV3-53, CXCL10, IGKV1D-33, IGKV3-20, IGKV1-33, IGKV2D-28, IGLV2-14, IGKV3-11, IGKV1-16, CXCL9, IGHV3-11, IGHV2-5, IGKV4-1, IGHV3-30, IGKV2-28, IGHA2, IGKV3-15, IGKV3D-20, IL1B, IGLC2, CCL22, CCL3L3, IGHV3-48, IGLV1-47, IGHV3-23, IGHA1, IGLV2-11, IGLV6-57, MDK, TRPM4, DYSF, IGHV4-39, IGLC3, PTK2, IGLV3-25
40	GO:0023052	signaling	6585	123	4.69805e-28	TNFSF15, MAP1B, BVES, WNT11, GJA4, APOD, IGKV1D-39, ARC, IGKV1-39, SDC2, TNFRSF17, TNC, IL2, DSP, CXCL11, TLR7, VCAM1, ROBO1, MOB3B, IGHV3-53, MNDA, CCND1, CXCL10, RRAD, C3, INAVA, IGKV1D-33, CAMK2N1, FOS, PAX5, SPI1, GPR162, MS4A1, NFASC, IGKV3-20, GNG11, EPHA2, GNG12, BLNK, GRIK4, IGKV1-33, OSCAR, IGKV2D-28, IGLV2-14, IGKV3-11, CD19, SCN11A, DLL4, IFI27, IGKV1-16, TNFSF4, FCRLA, DLL1, CDH2, CXC…
41	GO:0007154	cell communication	6609	122	3.15314e-27	TNFSF15, MAP1B, WNT11, GJA4, APOD, IGKV1D-39, ARC, IGKV1-39, SDC2, TNFRSF17, TNC, IL2, DSP, CXCL11, TLR7, VCAM1, ROBO1, MOB3B, IGHV3-53, MNDA, CCND1, CXCL10, RRAD, C3, INAVA, IGKV1D-33, CAMK2N1, FOS, PAX5, SPI1, GPR162, MS4A1, NFASC, IGKV3-20, GNG11, EPHA2, GNG12, BLNK, GRIK4, IGKV1-33, OSCAR, IGKV2D-28, IGLV2-14, IGKV3-11, CD19, SCN11A, DLL4, IFI27, IGKV1-16, TNFSF4, FCRLA, DLL1, CDH2, CXCL9, GR…
42	GO:0045321	leukocyte activation	1267	55	5.38247e-27	SIGLEC5, SERPINB10, IL2, DSP, SIGLEC14, QPCT, TLR7, VCAM1, IGHV3-53, MNDA, C3, SPI1, MS4A1, NFASC, DHRS2, BLNK, OSCAR, CD19, DLL4, AICDA, TNFSF4, DLL1, IGHV3-11, GPR84, IGHV3-21, IGHV2-5, IGHV3-30, IGHG1, EGR1, IGHA2, IGHV3-66, CNR1, MMP9, IL1B, IGLC2, IFNB1, GATA2, BATF2, LRRK2, CYBB, IGHG4, IGHV3-48, IGHV3-23, IGHA1, IGHG2, MDK, MEF2C, DYSF, CR1, IGHV4-39, IGLC3, BMP4
43	GO:0051716	cellular response to stimulus	7517	130	5.68046e-27	TNFSF15, MAP1B, WNT11, APOD, IGKV1D-39, ARC, IGKV1-39, SDC2, TNFRSF17, TNC, IL2, RTN4RL1, CXCL11, ABTB2, TLR7, VCAM1, ROBO1, MOB3B, IGHV3-53, MNDA, CCND1, CXCL10, RRAD, C3, INAVA, IGKV1D-33, CAMK2N1, FOS, PAX5, SPI1, GPR162, MS4A1, DHRS2, IGKV3-20, GNG11, EPHA2, GNG12, BLNK, GRIK4, IGKV1-33, IGF2BP1, OSCAR, IGKV2D-28, IGLV2-14, IGKV3-11, CD19, HOXB9, DLL4, IFI27, AICDA, IGKV1-16, TNFSF4, FCRLA, D…
44	GO:0038095	Fc-epsilon receptor signaling pathway	167	26	7.81567e-27	IGKV1D-39, IGKV1-39, IGHV3-53, IGKV1D-33, FOS, IGKV3-20, IGKV1-33, IGKV2D-28, IGLV2-14, IGKV3-11, IGKV1-16, IGHV3-11, IGHV2-5, IGKV4-1, IGHV3-30, IGKV2-28, IGKV3-15, IGKV3D-20, IGLC2, IGHV3-48, IGLV1-47, IGHV3-23, IGLV2-11, IGLV6-57, IGHV4-39, IGLC3, IGLV3-25
45	GO:0050853	B cell receptor signaling pathway	115	23	1.70227e-26	IGHV3-53, MNDA, PAX5, MS4A1, BLNK, CD19, IGHV3-11, IGHV3-21, IGHV2-5, IGHV3-30, IGHG1, IGHA2, IGHV3-66, IGLC2, IGHG4, IGHV3-48, IGHV3-23, IGHA1, IGHG2, MEF2C, IGHV4-39, IGLC3
46	GO:0048584	positive regulation of response to stimulus	2417	73	1.72982e-26	TNFSF15, WNT11, IGKV1D-39, ARC, IGKV1-39, IL2, TLR7, ROBO1, IGHV3-53, MNDA, CXCL10, C3, RAET1G, INAVA, IGKV1D-33, CAMK2N1, PAX5, MS4A1, IGKV3-20, BLNK, IGKV1-33, IGKV2D-28, IGLV2-14, IGKV3-11, CD19, DLL4, IGKV1-16, TNFSF4, DLL1, CDH2, IGHV3-11, IGHV3-21, IGHV2-5, IGKV4-1, IGHV3-30, IGKV2-28, IGHG1, IGHA2, IGKV3-15, IGHV3-66, FZD4, IGKV3D-20, CNR1, MMP9, IL1B, IGLC2, CCL22, IFNB1, GATA2, LRRK2, CC…
47	GO:0001775	cell activation	1423	56	2.13471e-25	SIGLEC5, SERPINB10, IL2, DSP, SIGLEC14, QPCT, TLR7, VCAM1, IGHV3-53, MNDA, CXCL10, C3, SPI1, MS4A1, NFASC, DHRS2, BLNK, OSCAR, CD19, DLL4, AICDA, TNFSF4, DLL1, IGHV3-11, GPR84, IGHV3-21, IGHV2-5, IGHV3-30, IGHG1, EGR1, IGHA2, IGHV3-66, CNR1, MMP9, IL1B, IGLC2, IFNB1, GATA2, BATF2, LRRK2, CYBB, IGHG4, IGHV3-48, IGHV3-23, IGHA1, IGHG2, MDK, MEF2C, DYSF, CR1, IGHV4-39, IGLC3, BMP4
48	GO:0007165	signal transduction	6068	113	9.02524e-25	TNFSF15, WNT11, APOD, IGKV1D-39, ARC, IGKV1-39, SDC2, TNFRSF17, IL2, CXCL11, TLR7, VCAM1, ROBO1, MOB3B, IGHV3-53, MNDA, CCND1, CXCL10, RRAD, C3, INAVA, IGKV1D-33, CAMK2N1, FOS, PAX5, SPI1, GPR162, MS4A1, IGKV3-20, GNG11, EPHA2, GNG12, BLNK, GRIK4, IGKV1-33, OSCAR, IGKV2D-28, IGLV2-14, IGKV3-11, CD19, DLL4, IFI27, IGKV1-16, TNFSF4, FCRLA, DLL1, CDH2, CXCL9, GRHL3, IGHV3-11, SCN2A, IQSEC2, GPR84, I…
49	GO:0006898	receptor-mediated endocytosis	312	30	1.76084e-24	IGKV1D-39, ARC, IGKV1-39, IGHV3-53, C3, IGKV1D-33, IGKV3-20, IGKV1-33, IGKV2D-28, IGLV2-14, IGKV3-11, IGKV1-16, DLL1, IGHV3-11, IGHV2-5, IGKV4-1, IGHV3-30, IGKV2-28, IGHA2, IGKV3-15, IGKV3D-20, IGLC2, IGHV3-48, IGLV1-47, IGHV3-23, IGHA1, IGLV2-11, IGLV6-57, IGHV4-39, IGLC3, IGLV3-25
50	GO:0042113	B cell activation	295	29	5.79402e-24	IL2, VCAM1, IGHV3-53, MNDA, MS4A1, BLNK, CD19, AICDA, TNFSF4, DLL1, IGHV3-11, IGHV3-21, IGHV2-5, IGHV3-30, IGHG1, IGHA2, IGHV3-66, IGLC2, IFNB1, IGHG4, IGHV3-48, IGHV3-23, IGHA1, IGHG2, MEF2C, CR1, IGHV4-39, IGLC3
51	GO:0009605	response to external stimulus	2789	74	1.93595e-23	MAP1B, WNT11, APOD, VSTM2L, TNC, IL2, SIGLEC14, RTN4RL1, CXCL11, TLR7, VCAM1, ROBO1, IGHV3-53, MNDA, CCND1, CXCL10, C3, RAET1G, INAVA, FOS, MS4A1, NFASC, IGKV3-20, EPHA2, GNG12, HOXB9, IFI27, AICDA, TNFSF4, CDH2, CXCL9, IGHV3-11, IGHV3-21, LAMA5, SSTR2, IGHV2-5, IGHV3-30, IFIT1B, IGHG1, EGR1, IGHA2, IGHV3-66, CNR1, MMP9, IL1B, IGLC2, CCL22, IFNB1, TJP1, BATF2, LRRK2, CYBB, CCL3L3, IFIT2, IGHG4, I…
52	GO:0051179	localization	6707	117	2.01221e-23	MAP1B, BVES, SLC30A3, WNT11, GJA4, APOD, IGKV1D-39, ARC, IGKV1-39, SIGLEC5, SDC2, SERPINB10, IL2, DSP, SIGLEC14, QPCT, CXCL11, KIF1A, VCAM1, ROBO1, IGHV3-53, MNDA, CCND1, CXCL10, RRAD, VCAN, C3, IGKV1D-33, CAMK2N1, CLIC6, MS4A1, NFASC, IGKV3-20, EPHA2, GRIK4, IGKV1-33, IGF2BP1, OSCAR, IGKV2D-28, IGLV2-14, IGKV3-11, CD19, SCN11A, HOXB9, DLL4, COL5A1, IFI27, IGKV1-16, TNFSF4, ASAP3, DLL1, SIX1, CDH…
53	GO:0002440	production of molecular mediator of immune response	282	28	2.77218e-23	IGKV1D-39, IGKV1-39, IL2, RAET1G, INAVA, IGKV1D-33, IGKV1D-13, IGKV3-20, IGKV3D-15, IGKV1-33, IGKV2D-28, IGLV2-14, IGKV3-11, AICDA, IGKV1-16, TNFSF4, IGKV1-27, IGKV4-1, IGKV2-28, IGKV3-15, IGKV3D-20, IL1B, IFNB1, IGLV1-47, IGLV2-11, IGLV6-57, TRPM4, CR1, IGLV3-25
54	GO:0006897	endocytosis	643	38	3.42863e-23	IGKV1D-39, ARC, IGKV1-39, IGHV3-53, C3, IGKV1D-33, IGKV3-20, IGKV1-33, IGKV2D-28, IGLV2-14, IGKV3-11, IGKV1-16, DLL1, IGHV3-11, IGHV3-21, IGHV2-5, IGKV4-1, IGHV3-30, IGKV2-28, IGHG1, IGHA2, IGKV3-15, IGHV3-66, IGKV3D-20, IGLC2, GATA2, LRRK2, IGHG4, IGHV3-48, IGLV1-47, IGHV3-23, IGHA1, IGLV2-11, IGLV6-57, IGHG2, IGHV4-39, IGLC3, IGLV3-25
55	GO:0006910	phagocytosis, recognition	70	18	3.99072e-23	IGHV3-53, IGHV3-11, IGHV3-21, IGHV2-5, IGHV3-30, IGHG1, IGHA2, IGHV3-66, IGLC2, IGHG4, IGHV3-48, IGHV3-23, IGHA1, IGHG2, IGHV4-39, IGLC3
56	GO:0006911	phagocytosis, engulfment	104	20	8.27986e-23	IGHV3-53, C3, IGHV3-11, IGHV3-21, IGHV2-5, IGHV3-30, IGHG1, IGHA2, IGHV3-66, IGLC2, GATA2, IGHG4, IGHV3-48, IGHV3-23, IGHA1, IGHG2, IGHV4-39, IGLC3
57	GO:0048583	regulation of response to stimulus	4286	91	1.16147e-22	TNFSF15, WNT11, APOD, IGKV1D-39, ARC, IGKV1-39, IL2, RTN4RL1, TLR7, VCAM1, ROBO1, MOB3B, IGHV3-53, MNDA, CXCL10, C3, RAET1G, INAVA, IGKV1D-33, CAMK2N1, FOS, PAX5, MS4A1, IGKV3-20, EPHA2, BLNK, IGKV1-33, OSCAR, IGKV2D-28, IGLV2-14, IGKV3-11, CD19, DLL4, IGKV1-16, TNFSF4, DLL1, CDH2, IGHV3-11, IQSEC2, IGHV3-21, SHISA2, IGHV2-5, IGKV4-1, IGHV3-30, IGKV2-28, IGHG1, EGR1, IGHA2, ARHGEF17, IGKV3-15, IG…
58	GO:0050794	regulation of cellular process	11070	152	1.21982e-22	NID1, EMX1, TNFSF15, MAP1B, BVES, SLC30A3, HES4, WNT11, APOD, IGKV1D-39, ARC, IGKV1-39, SDC2, SERPINB10, VSTM2L, EGR4, TNFRSF17, TNC, IL2, DSP, CBFA2T3, RTN4RL1, SPINK2, CXCL11, TLR7, KIF1A, VCAM1, ROBO1, HES2, MOB3B, IGHV3-53, MKX, MNDA, CCND1, CXCL10, RRAD, C3, INAVA, IGKV1D-33, CAMK2N1, FOS, PAX5, SPI1, CLIC6, GPR162, MS4A1, DHRS2, IGKV3-20, GNG11, EPHA2, GNG12, BLNK, GRIK4, IGKV1-33, IGF2BP1,…
59	GO:0050864	regulation of B cell activation	169	23	1.86137e-22	IL2, IGHV3-53, MNDA, CD19, TNFSF4, IGHV3-11, IGHV3-21, IGHV2-5, IGHV3-30, IGHG1, IGHA2, IGHV3-66, IGLC2, IGHG4, IGHV3-48, IGHV3-23, IGHA1, IGHG2, MEF2C, CR1, IGHV4-39, IGLC3
60	GO:0050871	positive regulation of B cell activation	127	21	1.9558e-22	IL2, IGHV3-53, TNFSF4, IGHV3-11, IGHV3-21, IGHV2-5, IGHV3-30, IGHG1, IGHA2, IGHV3-66, IGLC2, IGHG4, IGHV3-48, IGHV3-23, IGHA1, IGHG2, MEF2C, IGHV4-39, IGLC3
61	GO:0048518	positive regulation of biological process	6193	110	3.7802e-22	NID1, TNFSF15, MAP1B, BVES, SLC30A3, WNT11, IGKV1D-39, ARC, IGKV1-39, EGR4, TNC, IL2, CBFA2T3, CXCL11, TLR7, VCAM1, ROBO1, IGHV3-53, MKX, MNDA, CCND1, CXCL10, C3, RAET1G, INAVA, IGKV1D-33, CAMK2N1, FOS, PAX5, SPI1, MS4A1, IGKV3-20, EPHA2, BLNK, IGKV1-33, IGF2BP1, OSCAR, IGKV2D-28, IGLV2-14, IGKV3-11, CD19, HOXB9, DLL4, AICDA, IGKV1-16, TNFSF4, DLL1, SIX1, CDH2, CXCL9, GRHL3, IGHV3-11, IGHV3-21, A…
62	GO:0099024	plasma membrane invagination	113	20	4.8491e-22	IGHV3-53, C3, IGHV3-11, IGHV3-21, IGHV2-5, IGHV3-30, IGHG1, IGHA2, IGHV3-66, IGLC2, GATA2, IGHG4, IGHV3-48, IGHV3-23, IGHA1, IGHG2, IGHV4-39, IGLC3
63	GO:0016192	vesicle-mediated transport	2100	62	1.16109e-21	BVES, IGKV1D-39, ARC, IGKV1-39, SIGLEC5, SERPINB10, DSP, SIGLEC14, QPCT, KIF1A, IGHV3-53, MNDA, C3, IGKV1D-33, NFASC, IGKV3-20, IGKV1-33, OSCAR, IGKV2D-28, IGLV2-14, IGKV3-11, IGKV1-16, DLL1, CDH2, IGHV3-11, GPR84, IGHV3-21, IGHV2-5, IGKV4-1, IGHV3-30, IGKV2-28, IGHG1, IGHA2, IGKV3-15, IGHV3-66, IGKV3D-20, MMP9, IL1B, IGLC2, GATA2, LRRK2, CYBB, IGHG4, IGHV3-48, IGLV1-47, IGHV3-23, IGHA1, IGLV2-11…
64	GO:0010324	membrane invagination	121	20	2.05016e-21	IGHV3-53, C3, IGHV3-11, IGHV3-21, IGHV2-5, IGHV3-30, IGHG1, IGHA2, IGHV3-66, IGLC2, GATA2, IGHG4, IGHV3-48, IGHV3-23, IGHA1, IGHG2, IGHV4-39, IGLC3
65	GO:0002377	immunoglobulin production	189	23	2.5504e-21	IGKV1D-39, IGKV1-39, IL2, IGKV1D-33, IGKV1D-13, IGKV3-20, IGKV3D-15, IGKV1-33, IGKV2D-28, IGLV2-14, IGKV3-11, AICDA, IGKV1-16, TNFSF4, IGKV1-27, IGKV4-1, IGKV2-28, IGKV3-15, IGKV3D-20, IGLV1-47, IGLV2-11, IGLV6-57, CR1, IGLV3-25
66	GO:0050789	regulation of biological process	11949	156	3.4085e-21	NID1, EMX1, TNFSF15, MAP1B, BVES, SLC30A3, HES4, WNT11, APOD, IGKV1D-39, ARC, IGKV1-39, SDC2, SERPINB10, VSTM2L, EGR4, TNFRSF17, TNC, IL2, DSP, CBFA2T3, RTN4RL1, SPINK2, CXCL11, TLR7, KIF1A, VCAM1, ROBO1, HES2, MOB3B, IGHV3-53, MKX, MNDA, CCND1, CXCL10, RRAD, C3, RAET1G, INAVA, IGKV1D-33, CAMK2N1, FOS, PAX5, SPI1, CLIC6, GPR162, MS4A1, DHRS2, IGKV3-20, GNG11, EPHA2, ISM1, GNG12, BLNK, GRIK4, IGKV…
67	GO:0065007	biological regulation	12626	160	9.43201e-21	NID1, EMX1, TNFSF15, MAP1B, BVES, SLC30A3, HES4, WNT11, APOD, IGKV1D-39, ARC, IGKV1-39, SDC2, SERPINB10, VSTM2L, EGR4, TNFRSF17, TNC, IL2, DSP, CBFA2T3, RTN4RL1, SPINK2, CXCL11, TLR7, KIF1A, VCAM1, ROBO1, HES2, MOB3B, IGHV3-53, MKX, MNDA, CCND1, CXCL10, RRAD, C3, RAET1G, INAVA, IGKV1D-33, CAMK2N1, FOS, PAX5, SPI1, CLIC6, GPR162, MS4A1, DHRS2, IGKV3-20, GNG11, EPHA2, ISM1, GNG12, BLNK, GRIK4, IGKV…
68	GO:0008037	cell recognition	201	23	1.06104e-20	VSTM2L, ROBO1, IGHV3-53, VCAN, IGHV3-11, IGHV3-21, IGHV2-5, IGHV3-30, IGHG1, IGHA2, IGHV3-66, CNR1, IGLC2, IGHG4, IGHV3-48, IGHV3-23, IGHA1, IGHG2, IGHV4-39, IGLC3
69	GO:0046649	lymphocyte activation	717	37	1.36631e-20	IL2, VCAM1, IGHV3-53, MNDA, SPI1, MS4A1, BLNK, CD19, DLL4, AICDA, TNFSF4, DLL1, IGHV3-11, IGHV3-21, IGHV2-5, IGHV3-30, IGHG1, EGR1, IGHA2, IGHV3-66, IL1B, IGLC2, IFNB1, IGHG4, IGHV3-48, IGHV3-23, IGHA1, IGHG2, MDK, MEF2C, CR1, IGHV4-39, IGLC3, BMP4
70	GO:0006952	defense response	1667	54	1.53685e-20	APOD, IL2, SIGLEC14, CXCL11, TLR7, VCAM1, IGHV3-53, MNDA, CXCL10, C3, RAET1G, INAVA, FOS, IGKV3-20, EPHA2, BLNK, IFI27, AICDA, TNFSF4, CXCL9, IGHV3-11, IGHV3-21, IGHV2-5, IGHV3-30, IFIT1B, IGHG1, EGR1, IGHA2, IGHV3-66, CNR1, MMP9, IL1B, IGLC2, CCL22, IFNB1, BATF2, LRRK2, CYBB, CCL3L3, IFIT2, IGHG4, IGHV3-48, IGHV3-23, IGHA1, HGF, IGHG2, MDK, TGM2, MEF2C, CR1, IGHV4-39, IGLC3, PTK2
71	GO:0002694	regulation of leukocyte activation	556	32	2.88099e-19	IL2, VCAM1, IGHV3-53, MNDA, CD19, TNFSF4, IGHV3-11, IGHV3-21, IGHV2-5, IGHV3-30, IGHG1, IGHA2, IGHV3-66, CNR1, IL1B, IGLC2, IFNB1, GATA2, LRRK2, IGHG4, IGHV3-48, IGHV3-23, IGHA1, IGHG2, MDK, MEF2C, CR1, IGHV4-39, IGLC3, BMP4
72	GO:0048731	system development	4907	92	3.59251e-19	NID1, EMX1, MAP1B, BVES, HES4, WNT11, GJA4, APOD, ARC, SDC2, VSTM2L, TNC, IL2, DSP, CBFA2T3, RTN4RL1, ST14, KIF1A, VCAM1, ROBO1, HES2, MKX, CCND1, CXCL10, VCAN, C3, FOS, PAX5, SPI1, MS4A1, NFASC, DHRS2, EPHA2, ISM1, GNG12, BLNK, IGF2BP1, OSCAR, CD19, HOXB9, DLL4, COL5A1, AICDA, TNFSF4, DLL1, SIX1, CDH2, GRHL3, SCN2A, MARCKS, LAMA5, SSTR2, ADCY6, EGR1, ESRP2, FZD4, EML1, CNR1, MMP9, IL1B, IFNB1, H…
73	GO:0009987	cellular process	17347	186	6.19124e-19	NID1, EMX1, TNFSF15, MAP1B, BVES, SLC30A3, HES4, WNT11, GJA4, APOD, IGKV1D-39, ARC, IGKV1-39, SIGLEC5, SDC2, SERPINB10, VSTM2L, EGR4, TNFRSF17, TNC, IL2, DSP, SIGLEC14, QPCT, CBFA2T3, RTN4RL1, SPINK2, CXCL11, ST14, ABTB2, TLR7, KIF1A, VCAM1, ROBO1, HES2, MOB3B, IGHV3-53, MKX, MNDA, CCND1, CXCL10, RRAD, VCAN, C3, RAET1G, INAVA, IGKV1D-33, CAMK2N1, FOS, PAX5, OPLAH, SPI1, CLIC6, GPR162, MS4A1, NFAS…
74	GO:0051707	response to other organism	1440	48	1.04444e-18	SIGLEC14, CXCL11, TLR7, VCAM1, IGHV3-53, MNDA, CXCL10, C3, RAET1G, INAVA, FOS, MS4A1, IGKV3-20, EPHA2, GNG12, IFI27, AICDA, TNFSF4, CXCL9, IGHV3-11, IGHV3-21, IGHV2-5, IGHV3-30, IFIT1B, IGHG1, EGR1, IGHA2, IGHV3-66, CNR1, IL1B, IGLC2, CCL22, IFNB1, TJP1, BATF2, CYBB, CCL3L3, IFIT2, IGHG4, IGHV3-48, IGHV3-23, IGHA1, IGHG2, MEF2C, CR1, IGHV4-39, IGLC3, PTK2
75	GO:0043207	response to external biotic stimulus	1442	48	1.1045e-18	SIGLEC14, CXCL11, TLR7, VCAM1, IGHV3-53, MNDA, CXCL10, C3, RAET1G, INAVA, FOS, MS4A1, IGKV3-20, EPHA2, GNG12, IFI27, AICDA, TNFSF4, CXCL9, IGHV3-11, IGHV3-21, IGHV2-5, IGHV3-30, IFIT1B, IGHG1, EGR1, IGHA2, IGHV3-66, CNR1, IL1B, IGLC2, CCL22, IFNB1, TJP1, BATF2, CYBB, CCL3L3, IFIT2, IGHG4, IGHV3-48, IGHV3-23, IGHA1, IGHG2, MEF2C, CR1, IGHV4-39, IGLC3, PTK2
76	GO:0006810	transport	5191	94	1.23474e-18	MAP1B, BVES, SLC30A3, GJA4, APOD, IGKV1D-39, ARC, IGKV1-39, SIGLEC5, SERPINB10, IL2, DSP, SIGLEC14, QPCT, CXCL11, KIF1A, IGHV3-53, MNDA, CCND1, CXCL10, RRAD, C3, IGKV1D-33, CAMK2N1, CLIC6, MS4A1, NFASC, IGKV3-20, GRIK4, IGKV1-33, IGF2BP1, OSCAR, IGKV2D-28, IGLV2-14, IGKV3-11, CD19, SCN11A, IFI27, IGKV1-16, TNFSF4, DLL1, CDH2, CXCL9, IGHV3-11, SCN2A, GPR84, IGHV3-21, IGHV2-5, IGKV4-1, IGHV3-30, IG…
77	GO:0009617	response to bacterium	683	34	1.75975e-18	CXCL11, VCAM1, IGHV3-53, CXCL10, C3, INAVA, FOS, MS4A1, IGKV3-20, EPHA2, GNG12, AICDA, TNFSF4, CXCL9, IGHV3-11, IGHV3-21, IGHV2-5, IGHV3-30, IGHG1, IGHA2, IGHV3-66, CNR1, IL1B, IGLC2, TJP1, IGHG4, IGHV3-48, IGHV3-23, IGHA1, IGHG2, MEF2C, IGHV4-39, IGLC3
78	GO:0098542	defense response to other organism	1102	42	1.91115e-18	SIGLEC14, TLR7, VCAM1, IGHV3-53, MNDA, CXCL10, C3, RAET1G, INAVA, IGKV3-20, EPHA2, IFI27, AICDA, TNFSF4, CXCL9, IGHV3-11, IGHV3-21, IGHV2-5, IGHV3-30, IFIT1B, IGHG1, EGR1, IGHA2, IGHV3-66, IL1B, IGLC2, CCL22, IFNB1, BATF2, CYBB, CCL3L3, IFIT2, IGHG4, IGHV3-48, IGHV3-23, IGHA1, IGHG2, CR1, IGHV4-39, IGLC3, PTK2
79	GO:0051249	regulation of lymphocyte activation	470	29	2.43092e-18	IL2, VCAM1, IGHV3-53, MNDA, CD19, TNFSF4, IGHV3-11, IGHV3-21, IGHV2-5, IGHV3-30, IGHG1, IGHA2, IGHV3-66, IL1B, IGLC2, IFNB1, IGHG4, IGHV3-48, IGHV3-23, IGHA1, IGHG2, MDK, MEF2C, CR1, IGHV4-39, IGLC3, BMP4
80	GO:0050865	regulation of cell activation	599	32	2.55318e-18	IL2, VCAM1, IGHV3-53, MNDA, CD19, TNFSF4, IGHV3-11, IGHV3-21, IGHV2-5, IGHV3-30, IGHG1, IGHA2, IGHV3-66, CNR1, IL1B, IGLC2, IFNB1, GATA2, LRRK2, IGHG4, IGHV3-48, IGHV3-23, IGHA1, IGHG2, MDK, MEF2C, CR1, IGHV4-39, IGLC3, BMP4
81	GO:0009607	response to biotic stimulus	1473	48	2.59554e-18	SIGLEC14, CXCL11, TLR7, VCAM1, IGHV3-53, MNDA, CXCL10, C3, RAET1G, INAVA, FOS, MS4A1, IGKV3-20, EPHA2, GNG12, IFI27, AICDA, TNFSF4, CXCL9, IGHV3-11, IGHV3-21, IGHV2-5, IGHV3-30, IFIT1B, IGHG1, EGR1, IGHA2, IGHV3-66, CNR1, IL1B, IGLC2, CCL22, IFNB1, TJP1, BATF2, CYBB, CCL3L3, IFIT2, IGHG4, IGHV3-48, IGHV3-23, IGHA1, IGHG2, MEF2C, CR1, IGHV4-39, IGLC3, PTK2
82	GO:0002696	positive regulation of leukocyte activation	365	26	4.6962e-18	IL2, VCAM1, IGHV3-53, TNFSF4, IGHV3-11, IGHV3-21, IGHV2-5, IGHV3-30, IGHG1, IGHA2, IGHV3-66, IL1B, IGLC2, GATA2, LRRK2, IGHG4, IGHV3-48, IGHV3-23, IGHA1, IGHG2, MDK, MEF2C, CR1, IGHV4-39, IGLC3
83	GO:0051234	establishment of localization	5314	94	6.18243e-18	MAP1B, BVES, SLC30A3, GJA4, APOD, IGKV1D-39, ARC, IGKV1-39, SIGLEC5, SERPINB10, IL2, DSP, SIGLEC14, QPCT, CXCL11, KIF1A, IGHV3-53, MNDA, CCND1, CXCL10, RRAD, C3, IGKV1D-33, CAMK2N1, CLIC6, MS4A1, NFASC, IGKV3-20, GRIK4, IGKV1-33, IGF2BP1, OSCAR, IGKV2D-28, IGLV2-14, IGKV3-11, CD19, SCN11A, IFI27, IGKV1-16, TNFSF4, DLL1, CDH2, CXCL9, IGHV3-11, SCN2A, GPR84, IGHV3-21, IGHV2-5, IGKV4-1, IGHV3-30, IG…
84	GO:0050867	positive regulation of cell activation	379	26	1.18309e-17	IL2, VCAM1, IGHV3-53, TNFSF4, IGHV3-11, IGHV3-21, IGHV2-5, IGHV3-30, IGHG1, IGHA2, IGHV3-66, IL1B, IGLC2, GATA2, LRRK2, IGHG4, IGHV3-48, IGHV3-23, IGHA1, IGHG2, MDK, MEF2C, CR1, IGHV4-39, IGLC3
85	GO:0007275	multicellular organism development	5479	95	1.41753e-17	NID1, EMX1, MAP1B, BVES, HES4, WNT11, GJA4, APOD, ARC, SDC2, VSTM2L, TNFRSF17, TNC, IL2, DSP, CBFA2T3, RTN4RL1, ST14, KIF1A, VCAM1, ROBO1, HES2, MKX, CCND1, CXCL10, VCAN, C3, FOS, PAX5, SPI1, MS4A1, NFASC, DHRS2, EPHA2, ISM1, GNG12, BLNK, IGF2BP1, OSCAR, CD19, HOXB9, DLL4, COL5A1, AICDA, TNFSF4, DLL1, COL6A1, SIX1, CDH2, GRHL3, SCN2A, SHISA2, MARCKS, LAMA5, SSTR2, ADCY6, TCL1A, EGR1, ESRP2, FZD4,…
86	GO:0006950	response to stress	4001	79	2.66842e-17	MAP1B, BVES, GJA4, APOD, TNC, IL2, DSP, SIGLEC14, CBFA2T3, RTN4RL1, CXCL11, TLR7, VCAM1, IGHV3-53, MNDA, CCND1, CXCL10, C3, RAET1G, INAVA, FOS, DHRS2, IGKV3-20, EPHA2, BLNK, IGF2BP1, COL5A1, IFI27, AICDA, TNFSF4, CXCL9, GRHL3, IGHV3-11, SCN2A, IGHV3-21, SSTR2, IGHV2-5, IGHV3-30, IFIT1B, IGHG1, KCNMA1, EGR1, IGHA2, IGHV3-66, FZD4, CNR1, MMP9, IL1B, IGLC2, CCL22, CYP4F2, IFNB1, GATA2, BATF2, LRRK2,…
87	GO:0051251	positive regulation of lymphocyte activation	319	24	2.78516e-17	IL2, VCAM1, IGHV3-53, TNFSF4, IGHV3-11, IGHV3-21, IGHV2-5, IGHV3-30, IGHG1, IGHA2, IGHV3-66, IL1B, IGLC2, IGHG4, IGHV3-48, IGHV3-23, IGHA1, IGHG2, MDK, MEF2C, CR1, IGHV4-39, IGLC3
88	GO:0050851	antigen receptor-mediated signaling pathway	300	23	8.76261e-17	IGHV3-53, MNDA, PAX5, MS4A1, BLNK, CD19, IGHV3-11, IGHV3-21, IGHV2-5, IGHV3-30, IGHG1, IGHA2, IGHV3-66, IGLC2, IGHG4, IGHV3-48, IGHV3-23, IGHA1, IGHG2, MEF2C, IGHV4-39, IGLC3
89	GO:0048856	anatomical structure development	5974	98	1.37858e-16	NID1, EMX1, MAP1B, BVES, HES4, WNT11, GJA4, APOD, ARC, SDC2, VSTM2L, TNFRSF17, TNC, IL2, DSP, CBFA2T3, RTN4RL1, SPINK2, ST14, KIF1A, VCAM1, ROBO1, HES2, MKX, CCND1, CXCL10, VCAN, C3, FOS, PAX5, SPI1, MS4A1, NFASC, DHRS2, EPHA2, ISM1, GNG12, BLNK, IGF2BP1, OSCAR, CD19, HOXB9, DLL4, COL5A1, AICDA, TNFSF4, DLL1, COL6A1, SIX1, CDH2, CXCL9, GRHL3, SCN2A, SHISA2, MARCKS, LAMA5, SSTR2, ADCY6, TCL1A, EGR…
90	GO:0048513	animal organ development	3575	72	4.92091e-16	NID1, EMX1, BVES, WNT11, APOD, TNC, IL2, DSP, CBFA2T3, RTN4RL1, ST14, KIF1A, VCAM1, ROBO1, MKX, CCND1, CXCL10, FOS, PAX5, SPI1, MS4A1, DHRS2, EPHA2, GNG12, BLNK, IGF2BP1, OSCAR, CD19, HOXB9, DLL4, COL5A1, AICDA, TNFSF4, DLL1, SIX1, CDH2, GRHL3, LAMA5, SSTR2, EGR1, ESRP2, FZD4, EML1, MMP9, IL1B, IFNB1, HOXB6, GATA2, BATF2, LRRK2, PPL, HGF, PTPRS, JAG1, MDK, SULF2, TGM2, TRPM4, MEF2C, CR1, NR4A2, S…
91	GO:0030154	cell differentiation	4234	78	2.43854e-15	EMX1, MAP1B, BVES, HES4, WNT11, APOD, ARC, SDC2, VSTM2L, TNC, IL2, DSP, CBFA2T3, RTN4RL1, SPINK2, ST14, KIF1A, VCAM1, ROBO1, HES2, MKX, CCND1, CXCL10, VCAN, C3, FOS, PAX5, SPI1, MS4A1, NFASC, DHRS2, EPHA2, BLNK, OSCAR, CD19, DLL4, COL5A1, AICDA, TNFSF4, FCRLA, DLL1, COL6A1, SIX1, CDH2, CXCL9, LAMA5, ADCY6, EGR1, FZD4, EML1, CNR1, MMP9, IL1B, IFNB1, TJP1, GATA2, BATF2, LRRK2, PPL, SPIB, HGF, PTPRS…
92	GO:0032502	developmental process	6492	100	4.09635e-15	NID1, EMX1, MAP1B, BVES, HES4, WNT11, GJA4, APOD, ARC, SDC2, VSTM2L, TNFRSF17, TNC, IL2, DSP, CBFA2T3, RTN4RL1, SPINK2, ST14, KIF1A, VCAM1, ROBO1, HES2, MKX, CCND1, CXCL10, VCAN, C3, FOS, PAX5, SPI1, MS4A1, NFASC, DHRS2, EPHA2, ISM1, GNG12, BLNK, IGF2BP1, OSCAR, CD19, HOXB9, DLL4, COL5A1, AICDA, TNFSF4, FCRLA, DLL1, COL6A1, SIX1, CDH2, CXCL9, GRHL3, SCN2A, SHISA2, MARCKS, LAMA5, SSTR2, ADCY6, TCL…
93	GO:0048869	cellular developmental process	4313	78	6.81674e-15	EMX1, MAP1B, BVES, HES4, WNT11, APOD, ARC, SDC2, VSTM2L, TNC, IL2, DSP, CBFA2T3, RTN4RL1, SPINK2, ST14, KIF1A, VCAM1, ROBO1, HES2, MKX, CCND1, CXCL10, VCAN, C3, FOS, PAX5, SPI1, MS4A1, NFASC, DHRS2, EPHA2, BLNK, OSCAR, CD19, DLL4, COL5A1, AICDA, TNFSF4, FCRLA, DLL1, COL6A1, SIX1, CDH2, CXCL9, LAMA5, ADCY6, EGR1, FZD4, EML1, CNR1, MMP9, IL1B, IFNB1, TJP1, GATA2, BATF2, LRRK2, PPL, SPIB, HGF, PTPRS…
94	GO:0035239	tube morphogenesis	920	34	1.25212e-14	WNT11, APOD, TNC, ST14, ROBO1, CXCL10, C3, SPI1, EPHA2, ISM1, DLL4, DLL1, SIX1, CDH2, GRHL3, LAMA5, ESRP2, FZD4, IL1B, TJP1, GATA2, CYBB, AMOTL2, HGF, JAG1, MDK, TGM2, MEF2C, DYSF, TNFAIP2, SIX4, PTK2, ARHGAP24, BMP4, XDH
95	GO:0001568	blood vessel development	761	31	1.58276e-14	WNT11, GJA4, APOD, ROBO1, CXCL10, C3, SPI1, EPHA2, ISM1, DLL4, COL5A1, DLL1, SIX1, CDH2, EGR1, FZD4, IL1B, TJP1, GATA2, CYBB, AMOTL2, HGF, JAG1, MDK, MEF2C, DYSF, TNFAIP2, PTK2, ARHGAP24, BMP4, XDH
96	GO:0008283	cell population proliferation	2023	50	2.97607e-14	EMX1, WNT11, APOD, EGR4, TNC, IL2, CBFA2T3, CXCL11, KIF1A, VCAM1, ROBO1, MNDA, CCND1, CXCL10, CAMK2N1, MS4A1, DHRS2, EPHA2, IGF2BP1, CD19, DLL4, TNFSF4, DLL1, SIX1, CDH2, CXCL9, LAMA5, SSTR2, TCL1A, EGR1, ESRP2, EML1, MMP9, IL1B, IFNB1, TJP1, GATA2, LRRK2, CCL3L3, HGF, JAG1, MDK, SULF2, TGM2, TRPM4, MEF2C, DYSF, CR1, SIX4, PTK2, BMP4, XDH
97	GO:0042742	defense response to bacterium	314	21	3.06315e-14	IGHV3-53, IGKV3-20, EPHA2, AICDA, IGHV3-11, IGHV3-21, IGHV2-5, IGHV3-30, IGHG1, IGHA2, IGHV3-66, IGLC2, IGHG4, IGHV3-48, IGHV3-23, IGHA1, IGHG2, IGHV4-39, IGLC3
98	GO:0044419	interspecies interaction between organisms	2036	50	3.80875e-14	SIGLEC14, CXCL11, TLR7, VCAM1, IGHV3-53, MNDA, CXCL10, C3, RAET1G, INAVA, FOS, MS4A1, IGKV3-20, EPHA2, GNG12, IFI27, AICDA, TNFSF4, CXCL9, IGHV3-11, IGHV3-21, NECTIN4, IGHV2-5, IGHV3-30, IFIT1B, IGHG1, EGR1, IGHA2, IGHV3-66, CNR1, IL1B, IGLC2, CCL22, IFNB1, TJP1, BATF2, CYBB, CCL3L3, IFIT2, IGHG4, IGHV3-48, IGHV3-23, IGHA1, IGHG2, MEF2C, CR1, IGHV4-39, IGLC3, CDH1, PTK2
99	GO:0045087	innate immune response	903	33	4.39982e-14	SIGLEC14, TLR7, VCAM1, IGHV3-53, MNDA, C3, RAET1G, INAVA, IFI27, IGHV3-11, IGHV3-21, IGHV2-5, IGHV3-30, IGHG1, EGR1, IGHA2, IGHV3-66, IGLC2, CCL22, IFNB1, CYBB, CCL3L3, IFIT2, IGHG4, IGHV3-48, IGHV3-23, IGHA1, IGHG2, CR1, IGHV4-39, IGLC3, PTK2
100	GO:0001944	vasculature development	792	31	4.59995e-14	WNT11, GJA4, APOD, ROBO1, CXCL10, C3, SPI1, EPHA2, ISM1, DLL4, COL5A1, DLL1, SIX1, CDH2, EGR1, FZD4, IL1B, TJP1, GATA2, CYBB, AMOTL2, HGF, JAG1, MDK, MEF2C, DYSF, TNFAIP2, PTK2, ARHGAP24, BMP4, XDH
101	GO:0072358	cardiovascular system development	801	31	6.21102e-14	WNT11, GJA4, APOD, ROBO1, CXCL10, C3, SPI1, EPHA2, ISM1, DLL4, COL5A1, DLL1, SIX1, CDH2, EGR1, FZD4, IL1B, TJP1, GATA2, CYBB, AMOTL2, HGF, JAG1, MDK, MEF2C, DYSF, TNFAIP2, PTK2, ARHGAP24, BMP4, XDH
102	GO:0048522	positive regulation of cellular process	5612	89	8.02394e-14	NID1, TNFSF15, MAP1B, BVES, WNT11, ARC, EGR4, TNC, IL2, CBFA2T3, CXCL11, TLR7, VCAM1, ROBO1, IGHV3-53, MKX, MNDA, CCND1, CXCL10, C3, INAVA, CAMK2N1, FOS, PAX5, SPI1, EPHA2, CD19, HOXB9, DLL4, AICDA, TNFSF4, DLL1, SIX1, CDH2, CXCL9, GRHL3, IGHV3-11, IGHV3-21, ADCY6, IGHV2-5, TCL1A, IGHV3-30, IGHG1, KCNMA1, EGR1, IGHA2, ARHGEF17, ESRP2, IGHV3-66, FZD4, CNR1, MMP9, IL1B, FRMD5, IGLC2, CCL22, IFNB1, …
103	GO:0032501	multicellular organismal process	7689	108	8.6566e-14	NID1, EMX1, MAP1B, BVES, HES4, WNT11, GJA4, APOD, ARC, SDC2, VSTM2L, TNFRSF17, TNC, IL2, DSP, CBFA2T3, RTN4RL1, SPINK2, ST14, TLR7, KIF1A, VCAM1, ROBO1, HES2, MKX, MNDA, CCND1, CXCL10, VCAN, C3, RAET1G, INAVA, CAMK2N1, FOS, PAX5, SPI1, MS4A1, NFASC, DHRS2, IGKV3-20, EPHA2, ISM1, GNG12, BLNK, IGF2BP1, OSCAR, CD19, SCN11A, HOXB9, DLL4, COL5A1, AICDA, TNFSF4, DLL1, COL6A1, SIX1, CDH2, GRHL3, SCN2A, …
104	GO:0009653	anatomical structure morphogenesis	2731	58	1.06954e-13	EMX1, MAP1B, BVES, WNT11, APOD, ARC, SDC2, VSTM2L, TNC, DSP, SPINK2, ST14, KIF1A, ROBO1, CXCL10, C3, PAX5, SPI1, NFASC, EPHA2, ISM1, HOXB9, DLL4, COL5A1, DLL1, COL6A1, SIX1, CDH2, CXCL9, GRHL3, LAMA5, ESRP2, FZD4, MMP9, IL1B, HOXB6, TJP1, GATA2, LRRK2, CYBB, AMOTL2, HGF, PTPRS, JAG1, MDK, SULF2, TGM2, MEF2C, DYSF, TNFAIP2, NR4A2, SIX4, BASP1, AGRN, PTK2, ARHGAP24, MYO7A, BMP4, XDH, SLC34A1
105	GO:0007399	nervous system development	2375	53	2.47751e-13	EMX1, MAP1B, HES4, WNT11, APOD, ARC, SDC2, VSTM2L, TNC, IL2, RTN4RL1, ST14, KIF1A, VCAM1, ROBO1, HES2, VCAN, C3, FOS, PAX5, NFASC, EPHA2, GNG12, IGF2BP1, DLL4, DLL1, SIX1, CDH2, GRHL3, SCN2A, MARCKS, LAMA5, SSTR2, ADCY6, FZD4, EML1, CNR1, IL1B, GATA2, LRRK2, MSI1, DZIP1L, HGF, PTPRS, JAG1, MDK, SULF2, MEF2C, NR4A2, SIX4, BASP1, CDH1, AGRN, PTK2, MYO7A, BMP4
106	GO:0035295	tube development	1110	35	5.00055e-13	WNT11, APOD, TNC, ST14, ROBO1, CXCL10, C3, SPI1, EPHA2, ISM1, DLL4, DLL1, SIX1, CDH2, GRHL3, LAMA5, ESRP2, FZD4, IL1B, TJP1, GATA2, CYBB, DZIP1L, AMOTL2, HGF, JAG1, MDK, TGM2, MEF2C, DYSF, TNFAIP2, SIX4, BASP1, PTK2, ARHGAP24, BMP4, XDH
107	GO:0002521	leukocyte differentiation	515	24	1.09612e-12	IL2, CBFA2T3, VCAM1, FOS, SPI1, MS4A1, DHRS2, EPHA2, BLNK, OSCAR, CD19, DLL4, AICDA, TNFSF4, DLL1, EGR1, MMP9, IL1B, IFNB1, GATA2, BATF2, MDK, MEF2C, CR1, BMP4
108	GO:2000026	regulation of multicellular organismal development	2157	49	1.32016e-12	EMX1, MAP1B, WNT11, ARC, SDC2, IL2, RTN4RL1, KIF1A, ROBO1, HES2, CCND1, CXCL10, C3, FOS, SPI1, EPHA2, ISM1, DLL4, COL5A1, TNFSF4, DLL1, SIX1, CDH2, GRHL3, LAMA5, ADCY6, EGR1, FZD4, CNR1, MMP9, IL1B, IFNB1, TJP1, GATA2, LRRK2, CYBB, HGF, PTPRS, JAG1, MDK, SULF2, TRPM4, MEF2C, CR1, SIX4, BASP1, AGRN, PTK2, BMP4, XDH
109	GO:0048514	blood vessel morphogenesis	681	27	1.70985e-12	WNT11, APOD, ROBO1, CXCL10, C3, SPI1, EPHA2, ISM1, DLL4, DLL1, SIX1, CDH2, FZD4, IL1B, TJP1, GATA2, CYBB, AMOTL2, HGF, JAG1, MDK, DYSF, TNFAIP2, PTK2, ARHGAP24, BMP4, XDH
110	GO:0072359	circulatory system development	1168	35	2.12504e-12	BVES, WNT11, GJA4, APOD, DSP, VCAM1, ROBO1, CXCL10, C3, SPI1, EPHA2, ISM1, DLL4, COL5A1, DLL1, SIX1, CDH2, EGR1, FZD4, IL1B, TJP1, GATA2, CYBB, AMOTL2, HGF, JAG1, MDK, MEF2C, DYSF, TNFAIP2, BASP1, PTK2, ARHGAP24, BMP4, XDH
111	GO:0048646	anatomical structure formation involved in morphogenesis	1171	35	2.28443e-12	WNT11, APOD, SPINK2, ST14, ROBO1, CXCL10, C3, NFASC, EPHA2, ISM1, DLL4, COL5A1, DLL1, COL6A1, SIX1, CXCL9, GRHL3, MMP9, IL1B, TJP1, GATA2, CYBB, AMOTL2, HGF, JAG1, MDK, TGM2, MEF2C, DYSF, TNFAIP2, SIX4, PTK2, ARHGAP24, BMP4, SLC34A1
112	GO:0048699	generation of neurons	1523	40	2.86431e-12	EMX1, MAP1B, WNT11, APOD, ARC, SDC2, VSTM2L, TNC, IL2, RTN4RL1, KIF1A, VCAM1, ROBO1, HES2, C3, NFASC, EPHA2, DLL4, DLL1, SIX1, CDH2, LAMA5, ADCY6, FZD4, EML1, CNR1, IL1B, GATA2, LRRK2, HGF, PTPRS, JAG1, MDK, MEF2C, NR4A2, SIX4, CDH1, AGRN, PTK2, MYO7A, BMP4
113	GO:0009887	animal organ morphogenesis	1068	33	4.34706e-12	EMX1, WNT11, TNC, DSP, ROBO1, PAX5, EPHA2, HOXB9, DLL4, COL5A1, DLL1, SIX1, CDH2, GRHL3, LAMA5, ESRP2, FZD4, HOXB6, GATA2, LRRK2, HGF, JAG1, MDK, SULF2, TGM2, MEF2C, SIX4, BASP1, AGRN, PTK2, MYO7A, BMP4, SLC34A1
114	GO:0051239	regulation of multicellular organismal process	3260	61	5.02522e-12	EMX1, MAP1B, BVES, WNT11, APOD, ARC, SDC2, IL2, DSP, RTN4RL1, TLR7, KIF1A, ROBO1, HES2, MNDA, CCND1, CXCL10, C3, RAET1G, INAVA, FOS, SPI1, EPHA2, ISM1, IGF2BP1, OSCAR, SCN11A, DLL4, COL5A1, TNFSF4, DLL1, SIX1, CDH2, GRHL3, LAMA5, SSTR2, ADCY6, KCNMA1, EGR1, FZD4, CNR1, MMP9, IL1B, IFNB1, TJP1, GATA2, LRRK2, CYBB, HGF, PTPRS, JAG1, MDK, SULF2, TRPM4, MEF2C, CR1, NR4A2, SIX4, BASP1, AGRN, PTK2, BMP…
115	GO:0042127	regulation of cell population proliferation	1697	42	5.0358e-12	EMX1, WNT11, APOD, EGR4, TNC, IL2, CBFA2T3, CXCL11, VCAM1, ROBO1, MNDA, CCND1, CXCL10, CAMK2N1, DHRS2, DLL4, TNFSF4, DLL1, SIX1, CDH2, CXCL9, LAMA5, SSTR2, TCL1A, EGR1, ESRP2, MMP9, IL1B, TJP1, GATA2, LRRK2, CCL3L3, JAG1, MDK, SULF2, TGM2, TRPM4, MEF2C, DYSF, CR1, SIX4, PTK2, BMP4, XDH
116	GO:0016043	cellular component organization	6357	92	5.70018e-12	NID1, EMX1, MAP1B, WNT11, GJA4, APOD, ARC, SDC2, VSTM2L, TNC, IL2, DSP, RTN4RL1, SPINK2, KIF1A, VCAM1, ROBO1, IGHV3-53, CXCL10, VCAN, C3, INAVA, PAX5, SPI1, MS4A1, NFASC, EPHA2, COL5A1, AICDA, ASAP3, DLL1, COL6A1, SIX1, CDH2, CXCL9, GRHL3, IGHV3-11, IQSEC2, IGHV3-21, NECTIN4, MARCKS, LAMA5, ADCY6, IGHV2-5, TCL1A, XIRP1, IGHV3-30, IGHG1, KCNMA1, IGHA2, ARHGEF17, IGHV3-66, FZD4, EML1, CNR1, MMP9, I…
117	GO:0070887	cellular response to chemical stimulus	3340	61	1.4008e-11	TNFSF15, MAP1B, WNT11, TNFRSF17, TNC, IL2, CXCL11, ABTB2, VCAM1, ROBO1, MNDA, CCND1, CXCL10, CAMK2N1, FOS, SPI1, DHRS2, EPHA2, HOXB9, DLL4, IFI27, AICDA, TNFSF4, DLL1, COL6A1, SIX1, CXCL9, SCN2A, SHISA2, LAMA5, SSTR2, ADCY6, TCL1A, IGHG1, EGR1, ESRP2, FZD4, MMP9, IL1B, CCL22, IFNB1, TJP1, LRRK2, CYBB, LTC4S, CCL3L3, IFIT2, IGHG4, HGF, MDK, SULF2, TRPM4, MEF2C, DYSF, NR4A2, CDH1, AGRN, PTK2, TPO, …
118	GO:0048534	hematopoietic or lymphoid organ development	929	30	1.55622e-11	BVES, IL2, CBFA2T3, VCAM1, FOS, SPI1, MS4A1, DHRS2, EPHA2, BLNK, OSCAR, CD19, DLL4, AICDA, TNFSF4, DLL1, SIX1, EGR1, EML1, MMP9, IL1B, IFNB1, GATA2, BATF2, JAG1, MDK, MEF2C, CR1, SIX4, TPO, BMP4
119	GO:0022008	neurogenesis	1622	40	1.98903e-11	EMX1, MAP1B, WNT11, APOD, ARC, SDC2, VSTM2L, TNC, IL2, RTN4RL1, KIF1A, VCAM1, ROBO1, HES2, VCAN, C3, NFASC, EPHA2, DLL4, DLL1, SIX1, CDH2, LAMA5, ADCY6, FZD4, EML1, CNR1, IL1B, GATA2, LRRK2, HGF, PTPRS, JAG1, MDK, MEF2C, NR4A2, SIX4, CDH1, AGRN, PTK2, MYO7A, BMP4
120	GO:0071840	cellular component organization or biogenesis	6542	92	3.0454e-11	NID1, EMX1, MAP1B, WNT11, GJA4, APOD, ARC, SDC2, VSTM2L, TNC, IL2, DSP, RTN4RL1, SPINK2, KIF1A, VCAM1, ROBO1, IGHV3-53, CXCL10, VCAN, C3, INAVA, PAX5, SPI1, MS4A1, NFASC, EPHA2, COL5A1, AICDA, ASAP3, DLL1, COL6A1, SIX1, CDH2, CXCL9, GRHL3, IGHV3-11, IQSEC2, IGHV3-21, NECTIN4, MARCKS, LAMA5, ADCY6, IGHV2-5, TCL1A, XIRP1, IGHV3-30, IGHG1, KCNMA1, IGHA2, ARHGEF17, IGHV3-66, FZD4, EML1, CNR1, MMP9, I…
121	GO:0022603	regulation of anatomical structure morphogenesis	1155	33	3.45683e-11	MAP1B, BVES, WNT11, ARC, SDC2, KIF1A, ROBO1, CXCL10, C3, EPHA2, ISM1, DLL4, COL5A1, DLL1, SIX1, CDH2, CXCL9, GRHL3, FZD4, IL1B, TJP1, GATA2, LRRK2, CYBB, HGF, PTPRS, JAG1, MDK, SULF2, MEF2C, SIX4, BASP1, PTK2, BMP4, XDH
122	GO:0030182	neuron differentiation	1364	36	3.65716e-11	EMX1, MAP1B, WNT11, APOD, ARC, SDC2, VSTM2L, TNC, IL2, RTN4RL1, KIF1A, VCAM1, ROBO1, C3, NFASC, EPHA2, DLL4, DLL1, SIX1, CDH2, LAMA5, ADCY6, FZD4, CNR1, GATA2, LRRK2, HGF, PTPRS, JAG1, MDK, MEF2C, NR4A2, CDH1, AGRN, PTK2, MYO7A, BMP4
123	GO:0010033	response to organic substance	3328	60	3.74654e-11	TNFSF15, MAP1B, WNT11, TNFRSF17, TNC, IL2, CXCL11, VCAM1, ROBO1, MNDA, CCND1, CXCL10, INAVA, CAMK2N1, FOS, SPI1, EPHA2, GNG12, DLL4, IFI27, AICDA, TNFSF4, DLL1, COL6A1, SIX1, CXCL9, SHISA2, LAMA5, SSTR2, ADCY6, TCL1A, IGHG1, KCNMA1, EGR1, ESRP2, FZD4, CNR1, MMP9, IL1B, CCL22, IFNB1, TJP1, GATA2, LRRK2, CYBB, CCL3L3, IFIT2, IGHG4, HGF, JAG1, SULF2, TRPM4, MEF2C, NR4A2, CDH1, AGRN, PTK2, BMP4, XDH,…
124	GO:0009888	tissue development	2063	45	5.19944e-11	EMX1, BVES, WNT11, GJA4, APOD, ARC, TNC, DSP, ST14, ROBO1, CCND1, CXCL10, C3, FOS, PAX5, EPHA2, DLL4, COL5A1, DLL1, COL6A1, SIX1, CDH2, GRHL3, LAMA5, EGR1, ESRP2, FZD4, MMP9, IL1B, TJP1, DZIP1L, PPL, HGF, PTPRS, JAG1, MDK, SULF2, TGM2, TRPM4, MEF2C, DYSF, SIX4, BASP1, AGRN, ARHGAP24, MYO7A, BMP4, XDH
125	GO:0002520	immune system development	982	30	6.02208e-11	BVES, IL2, CBFA2T3, VCAM1, FOS, SPI1, MS4A1, DHRS2, EPHA2, BLNK, OSCAR, CD19, DLL4, AICDA, TNFSF4, DLL1, SIX1, EGR1, EML1, MMP9, IL1B, IFNB1, GATA2, BATF2, JAG1, MDK, MEF2C, CR1, SIX4, TPO, BMP4
126	GO:0051960	regulation of nervous system development	930	29	8.03434e-11	EMX1, MAP1B, ARC, SDC2, IL2, RTN4RL1, KIF1A, ROBO1, HES2, DLL4, DLL1, SIX1, CDH2, GRHL3, ADCY6, FZD4, CNR1, IL1B, GATA2, LRRK2, HGF, PTPRS, JAG1, MDK, MEF2C, SIX4, AGRN, PTK2, BMP4
127	GO:0030097	hemopoiesis	887	28	1.33098e-10	BVES, IL2, CBFA2T3, VCAM1, FOS, SPI1, MS4A1, DHRS2, EPHA2, BLNK, OSCAR, CD19, DLL4, AICDA, TNFSF4, DLL1, EGR1, EML1, MMP9, IL1B, IFNB1, GATA2, BATF2, JAG1, MDK, MEF2C, CR1, TPO, BMP4
128	GO:0060429	epithelium development	1289	34	1.40752e-10	EMX1, WNT11, GJA4, TNC, DSP, ST14, ROBO1, CCND1, CXCL10, C3, EPHA2, DLL4, COL5A1, DLL1, SIX1, CDH2, GRHL3, LAMA5, ESRP2, FZD4, MMP9, IL1B, TJP1, DZIP1L, PPL, HGF, PTPRS, JAG1, MDK, TGM2, MEF2C, SIX4, BASP1, ARHGAP24, MYO7A, BMP4, XDH
129	GO:0034330	cell junction organization	665	24	2.18013e-10	MAP1B, WNT11, GJA4, APOD, ARC, TNC, DSP, KIF1A, C3, INAVA, NFASC, EPHA2, SIX1, CDH2, NECTIN4, IL1B, TJP1, LRRK2, TNS1, PTPRS, MEF2C, SIX4, CDH1, AGRN, PTK2
130	GO:0071310	cellular response to organic substance	2752	52	2.21403e-10	TNFSF15, MAP1B, WNT11, TNFRSF17, TNC, IL2, CXCL11, VCAM1, ROBO1, MNDA, CCND1, CXCL10, CAMK2N1, FOS, SPI1, DLL4, IFI27, AICDA, TNFSF4, DLL1, COL6A1, SIX1, CXCL9, SHISA2, LAMA5, SSTR2, ADCY6, TCL1A, IGHG1, EGR1, ESRP2, FZD4, MMP9, IL1B, CCL22, IFNB1, TJP1, LRRK2, CYBB, CCL3L3, IFIT2, IGHG4, HGF, SULF2, TRPM4, MEF2C, NR4A2, CDH1, PTK2, BMP4, XDH, SLC34A1
131	GO:0042221	response to chemical	4767	73	2.72142e-10	EMX1, TNFSF15, MAP1B, SLC30A3, WNT11, APOD, VSTM2L, TNFRSF17, TNC, IL2, CXCL11, ABTB2, VCAM1, ROBO1, MNDA, CCND1, CXCL10, INAVA, CAMK2N1, FOS, SPI1, NFASC, DHRS2, EPHA2, GNG12, SCN11A, HOXB9, DLL4, IFI27, AICDA, TNFSF4, DLL1, COL6A1, SIX1, CXCL9, SCN2A, SHISA2, LAMA5, SSTR2, ADCY6, TCL1A, IGHG1, KCNMA1, EGR1, ESRP2, FZD4, CNR1, MMP9, IL1B, CCL22, IFNB1, TJP1, GATA2, LRRK2, CYBB, LTC4S, CCL3L3, IF…
132	GO:0048468	cell development	2181	45	3.15955e-10	EMX1, MAP1B, BVES, APOD, ARC, SDC2, VSTM2L, TNC, IL2, RTN4RL1, SPINK2, ST14, KIF1A, ROBO1, HES2, MKX, C3, NFASC, EPHA2, DLL4, DLL1, SIX1, CDH2, LAMA5, ADCY6, FZD4, CNR1, IL1B, TJP1, GATA2, LRRK2, HGF, PTPRS, JAG1, MDK, SULF2, MEF2C, DYSF, NR4A2, SIX4, CDH1, AGRN, PTK2, MYO7A, BMP4
133	GO:0050793	regulation of developmental process	2695	51	3.302e-10	EMX1, MAP1B, BVES, WNT11, ARC, SDC2, IL2, RTN4RL1, KIF1A, ROBO1, HES2, CCND1, CXCL10, C3, FOS, SPI1, EPHA2, ISM1, DLL4, COL5A1, TNFSF4, DLL1, SIX1, CDH2, CXCL9, GRHL3, LAMA5, ADCY6, EGR1, FZD4, CNR1, MMP9, IL1B, IFNB1, TJP1, GATA2, LRRK2, CYBB, HGF, PTPRS, JAG1, MDK, SULF2, TRPM4, MEF2C, CR1, SIX4, BASP1, AGRN, PTK2, BMP4, XDH
134	GO:0001655	urogenital system development	330	17	5.53719e-10	NID1, WNT11, TNC, DLL1, SIX1, LAMA5, EGR1, MMP9, GATA2, LRRK2, JAG1, SULF2, MEF2C, SIX4, BASP1, BMP4, SLC34A1
135	GO:0050767	regulation of neurogenesis	822	26	6.1825e-10	EMX1, MAP1B, ARC, SDC2, IL2, RTN4RL1, KIF1A, ROBO1, HES2, DLL4, DLL1, SIX1, CDH2, ADCY6, FZD4, CNR1, IL1B, GATA2, LRRK2, HGF, PTPRS, JAG1, MDK, MEF2C, PTK2, BMP4
136	GO:0072006	nephron development	142	12	8.03558e-10	NID1, WNT11, DLL1, SIX1, LAMA5, EGR1, JAG1, SULF2, MEF2C, SIX4, BASP1, BMP4
137	GO:0048729	tissue morphogenesis	670	23	1.38788e-09	WNT11, TNC, DSP, ST14, ROBO1, CXCL10, EPHA2, DLL4, COL5A1, DLL1, SIX1, GRHL3, LAMA5, ESRP2, FZD4, HGF, JAG1, MDK, TGM2, MEF2C, SIX4, ARHGAP24, BMP4
138	GO:0019221	cytokine-mediated signaling pathway	793	25	1.45158e-09	TNFSF15, TNFRSF17, IL2, CXCL11, VCAM1, ROBO1, CCND1, CXCL10, FOS, SPI1, IFI27, TNFSF4, CXCL9, LAMA5, IGHG1, EGR1, FZD4, MMP9, IL1B, CCL22, IFNB1, CCL3L3, IFIT2, IGHG4, HGF
139	GO:0061024	membrane organization	857	26	1.48367e-09	IGHV3-53, C3, NFASC, COL5A1, CDH2, IGHV3-11, IGHV3-21, IGHV2-5, IGHV3-30, IGHG1, IGHA2, IGHV3-66, FZD4, IGLC2, GATA2, IGHG4, IGHV3-48, IGHV3-23, IGHA1, IGHG2, DYSF, CR1, IGHV4-39, IGLC3, AGRN
140	GO:0007417	central nervous system development	1004	28	2.12473e-09	EMX1, APOD, RTN4RL1, KIF1A, ROBO1, VCAN, C3, PAX5, GNG12, IGF2BP1, DLL4, DLL1, SIX1, CDH2, GRHL3, MARCKS, SSTR2, FZD4, EML1, IL1B, GATA2, LRRK2, PTPRS, MDK, NR4A2, BASP1, CDH1, PTK2, BMP4
141	GO:0032879	regulation of localization	2846	51	2.18135e-09	MAP1B, BVES, SLC30A3, WNT11, APOD, ARC, IL2, DSP, CXCL11, ROBO1, CXCL10, RRAD, C3, CAMK2N1, CLIC6, EPHA2, CD19, SCN11A, DLL4, IFI27, TNFSF4, DLL1, SIX1, CDH2, CXCL9, SCN2A, IQSEC2, LAMA5, KCNMA1, CNR1, MMP9, IL1B, FRMD5, CYP4F2, TJP1, GATA2, LRRK2, CYBB, DZIP1L, SLC43A2, AMOTL2, HGF, JAG1, MDK, TRPM4, MEF2C, DYSF, CACNA1E, CBARP, SIX4, CDH1, PTK2, BMP4, SLC34A1
142	GO:1901700	response to oxygen-containing compound	1675	37	2.64418e-09	MAP1B, WNT11, APOD, TNC, IL2, CXCL11, VCAM1, CCND1, CXCL10, INAVA, CAMK2N1, FOS, SPI1, GNG12, AICDA, TNFSF4, COL6A1, SIX1, CXCL9, SSTR2, ADCY6, KCNMA1, EGR1, FZD4, CNR1, MMP9, IL1B, TJP1, LRRK2, CYBB, HGF, JAG1, TRPM4, MEF2C, NR4A2, CDH1, AGRN, PTK2, SLC34A1
143	GO:0001763	morphogenesis of a branching structure	196	13	3.0939e-09	TNC, ST14, EPHA2, DLL4, SIX1, LAMA5, ESRP2, LRRK2, HGF, MDK, TGM2, SIX4, BMP4
144	GO:0001822	kidney development	278	15	3.16343e-09	NID1, WNT11, DLL1, SIX1, LAMA5, EGR1, MMP9, LRRK2, JAG1, SULF2, MEF2C, SIX4, BASP1, BMP4, SLC34A1
145	GO:0001525	angiogenesis	587	21	3.66091e-09	APOD, ROBO1, CXCL10, C3, EPHA2, ISM1, DLL4, DLL1, IL1B, TJP1, GATA2, CYBB, AMOTL2, HGF, JAG1, MDK, DYSF, TNFAIP2, PTK2, ARHGAP24, BMP4
146	GO:0002009	morphogenesis of an epithelium	537	20	4.4752e-09	WNT11, TNC, ST14, CXCL10, EPHA2, DLL4, COL5A1, DLL1, SIX1, GRHL3, LAMA5, ESRP2, FZD4, HGF, JAG1, MDK, TGM2, MEF2C, SIX4, ARHGAP24, BMP4
147	GO:0003158	endothelium development	132	11	4.80398e-09	GJA4, CXCL10, DLL4, DLL1, IL1B, TJP1, PTPRS, JAG1, BMP4, XDH
148	GO:0045664	regulation of neuron differentiation	656	22	4.94432e-09	MAP1B, ARC, SDC2, IL2, RTN4RL1, KIF1A, ROBO1, DLL1, SIX1, CDH2, ADCY6, FZD4, CNR1, GATA2, LRRK2, HGF, PTPRS, JAG1, MDK, MEF2C, PTK2, BMP4
149	GO:0048732	gland development	433	18	5.07605e-09	WNT11, TNC, ROBO1, CCND1, EPHA2, HOXB9, SIX1, LAMA5, ESRP2, GATA2, HGF, MDK, SULF2, TGM2, SIX4, CDH1, BMP4, XDH
150	GO:0045595	regulation of cell differentiation	1878	39	5.11205e-09	EMX1, MAP1B, WNT11, ARC, SDC2, IL2, RTN4RL1, KIF1A, ROBO1, HES2, CCND1, CXCL10, FOS, SPI1, DLL4, COL5A1, TNFSF4, DLL1, SIX1, CDH2, CXCL9, ADCY6, FZD4, CNR1, MMP9, IL1B, IFNB1, GATA2, LRRK2, HGF, PTPRS, JAG1, MDK, TRPM4, MEF2C, CR1, SIX4, PTK2, BMP4, XDH
151	GO:0007155	cell adhesion	1415	33	5.88666e-09	NID1, BVES, APOD, SIGLEC5, VSTM2L, TNC, IL2, DSP, SIGLEC14, VCAM1, ROBO1, VCAN, NFASC, EPHA2, COL5A1, TNFSF4, DLL1, COL6A1, CDH2, NECTIN4, LAMA5, FZD4, IL1B, FRMD5, IFNB1, TJP1, PTPRS, JAG1, MDK, TGM2, DYSF, CR1, CDH1, PTK2, BMP4
152	GO:0042493	response to drug	1055	28	6.24733e-09	EMX1, MAP1B, APOD, CCND1, FOS, SCN11A, IL1B, TJP1, CYBB, MEF2C, CDH1, SLC34A1
153	GO:0072001	renal system development	293	15	6.43731e-09	NID1, WNT11, DLL1, SIX1, LAMA5, EGR1, MMP9, LRRK2, JAG1, SULF2, MEF2C, SIX4, BASP1, BMP4, SLC34A1
154	GO:0022610	biological adhesion	1422	33	6.63846e-09	NID1, BVES, APOD, SIGLEC5, VSTM2L, TNC, IL2, DSP, SIGLEC14, VCAM1, ROBO1, VCAN, NFASC, EPHA2, COL5A1, TNFSF4, DLL1, COL6A1, CDH2, NECTIN4, LAMA5, FZD4, IL1B, FRMD5, IFNB1, TJP1, PTPRS, JAG1, MDK, TGM2, DYSF, CR1, CDH1, PTK2, BMP4
155	GO:0060284	regulation of cell development	953	26	1.31366e-08	EMX1, MAP1B, ARC, SDC2, IL2, RTN4RL1, KIF1A, ROBO1, HES2, DLL4, DLL1, SIX1, CDH2, ADCY6, FZD4, CNR1, IL1B, GATA2, LRRK2, HGF, PTPRS, JAG1, MDK, MEF2C, PTK2, BMP4
156	GO:0061138	morphogenesis of a branching epithelium	182	12	1.35534e-08	TNC, ST14, EPHA2, DLL4, SIX1, LAMA5, ESRP2, HGF, MDK, TGM2, SIX4, BMP4
157	GO:0034329	cell junction assembly	409	17	1.37983e-08	MAP1B, WNT11, GJA4, APOD, NFASC, EPHA2, SIX1, CDH2, IL1B, TJP1, TNS1, PTPRS, MEF2C, SIX4, CDH1, AGRN, PTK2
158	GO:0002366	leukocyte activation involved in immune response	705	22	1.79951e-08	SIGLEC5, SERPINB10, IL2, DSP, SIGLEC14, QPCT, MNDA, C3, NFASC, OSCAR, CD19, AICDA, TNFSF4, DLL1, GPR84, MMP9, IFNB1, GATA2, CYBB, MDK, DYSF, CR1
159	GO:0048666	neuron development	1109	28	1.81841e-08	EMX1, MAP1B, APOD, ARC, SDC2, VSTM2L, TNC, IL2, RTN4RL1, KIF1A, ROBO1, C3, NFASC, EPHA2, CDH2, LAMA5, ADCY6, FZD4, CNR1, GATA2, LRRK2, HGF, PTPRS, MDK, MEF2C, NR4A2, CDH1, AGRN, PTK2, MYO7A
160	GO:0009636	response to toxic substance	529	19	1.97979e-08	MAP1B, ABTB2, FOS, DHRS2, LTC4S, CDH1, TPO
161	GO:0002263	cell activation involved in immune response	709	22	1.98954e-08	SIGLEC5, SERPINB10, IL2, DSP, SIGLEC14, QPCT, MNDA, C3, NFASC, OSCAR, CD19, AICDA, TNFSF4, DLL1, GPR84, MMP9, IFNB1, GATA2, CYBB, MDK, DYSF, CR1
162	GO:0051093	negative regulation of developmental process	1046	27	2.12791e-08	WNT11, IL2, RTN4RL1, ROBO1, CCND1, CXCL10, EPHA2, ISM1, DLL4, COL5A1, TNFSF4, DLL1, ADCY6, MMP9, IL1B, IFNB1, GATA2, LRRK2, PTPRS, JAG1, MDK, TRPM4, CR1, SIX4, PTK2, BMP4, XDH
163	GO:0002274	myeloid leukocyte activation	650	21	2.1429e-08	SIGLEC5, SERPINB10, DSP, SIGLEC14, QPCT, TLR7, MNDA, C3, SPI1, NFASC, DHRS2, OSCAR, GPR84, CNR1, MMP9, GATA2, BATF2, LRRK2, CYBB, DYSF, CR1
164	GO:0031175	neuron projection development	977	26	2.16658e-08	EMX1, MAP1B, APOD, ARC, SDC2, VSTM2L, TNC, IL2, RTN4RL1, KIF1A, ROBO1, NFASC, EPHA2, CDH2, LAMA5, ADCY6, FZD4, CNR1, LRRK2, HGF, PTPRS, MDK, MEF2C, NR4A2, CDH1, PTK2, MYO7A
165	GO:0060562	epithelial tube morphogenesis	322	15	2.2691e-08	WNT11, TNC, ST14, CXCL10, EPHA2, DLL4, DLL1, SIX1, GRHL3, LAMA5, ESRP2, MDK, MEF2C, SIX4, BMP4
166	GO:0001817	regulation of cytokine production	719	22	2.54908e-08	WNT11, APOD, IL2, TLR7, MNDA, C3, RAET1G, INAVA, EPHA2, IGF2BP1, TNFSF4, DLL1, EGR1, IL1B, IFNB1, HGF, PTPRS, MDK, SULF2, TRPM4, CR1
167	GO:0001816	cytokine production	790	23	2.99139e-08	WNT11, APOD, IL2, TLR7, MNDA, C3, RAET1G, INAVA, EPHA2, IGF2BP1, OSCAR, TNFSF4, DLL1, EGR1, IL1B, IFNB1, HGF, PTPRS, MDK, SULF2, TRPM4, DYSF, CR1
168	GO:0030900	forebrain development	380	16	3.12428e-08	EMX1, RTN4RL1, KIF1A, ROBO1, PAX5, GNG12, IGF2BP1, CDH2, SSTR2, GATA2, LRRK2, PTPRS, NR4A2, CDH1, BMP4
169	GO:0006954	inflammatory response	742	22	4.4338e-08	APOD, IL2, CXCL11, TLR7, VCAM1, CXCL10, C3, FOS, EPHA2, BLNK, TNFSF4, CXCL9, CNR1, MMP9, IL1B, CCL22, LRRK2, CYBB, CCL3L3, HGF, MDK, TGM2
170	GO:0051241	negative regulation of multicellular organismal process	1317	30	5.29588e-08	WNT11, APOD, IL2, RTN4RL1, ROBO1, CXCL10, EPHA2, ISM1, DLL4, COL5A1, TNFSF4, DLL1, ADCY6, KCNMA1, MMP9, IL1B, IFNB1, GATA2, LRRK2, HGF, PTPRS, JAG1, MDK, TRPM4, MEF2C, CR1, SIX4, PTK2, BMP4, XDH
171	GO:0034762	regulation of transmembrane transport	567	19	5.9041e-08	ARC, CXCL11, CXCL10, RRAD, C3, CLIC6, CD19, SCN11A, CXCL9, SCN2A, KCNMA1, MMP9, IL1B, CYBB, SLC43A2, MEF2C, DYSF, CACNA1E, CBARP, SLC34A1
172	GO:0045596	negative regulation of cell differentiation	755	22	6.00374e-08	IL2, RTN4RL1, CCND1, CXCL10, COL5A1, TNFSF4, DLL1, ADCY6, MMP9, IL1B, IFNB1, GATA2, LRRK2, PTPRS, JAG1, MDK, TRPM4, CR1, SIX4, PTK2, BMP4, XDH
173	GO:0071345	cellular response to cytokine stimulus	1112	27	7.40305e-08	TNFSF15, TNFRSF17, IL2, CXCL11, VCAM1, ROBO1, MNDA, CCND1, CXCL10, FOS, SPI1, IFI27, TNFSF4, CXCL9, LAMA5, TCL1A, IGHG1, EGR1, FZD4, MMP9, IL1B, CCL22, IFNB1, CCL3L3, IFIT2, IGHG4, HGF
174	GO:0030098	lymphocyte differentiation	353	15	7.5792e-08	IL2, VCAM1, SPI1, MS4A1, BLNK, CD19, DLL4, AICDA, TNFSF4, DLL1, EGR1, IL1B, IFNB1, MDK, CR1, BMP4
175	GO:1901701	cellular response to oxygen-containing compound	1191	28	8.09609e-08	MAP1B, WNT11, TNC, CXCL11, VCAM1, CXCL10, CAMK2N1, FOS, SPI1, AICDA, TNFSF4, COL6A1, SIX1, CXCL9, SSTR2, ADCY6, EGR1, FZD4, MMP9, IL1B, TJP1, LRRK2, CYBB, HGF, TRPM4, MEF2C, NR4A2, CDH1, AGRN, PTK2
176	GO:0009893	positive regulation of metabolic process	3777	57	9.397e-08	TNFSF15, BVES, WNT11, EGR4, TNC, IL2, CBFA2T3, TLR7, ROBO1, MKX, MNDA, CCND1, CXCL10, C3, RAET1G, INAVA, CAMK2N1, FOS, PAX5, SPI1, EPHA2, IGF2BP1, CD19, HOXB9, DLL4, AICDA, TNFSF4, DLL1, SIX1, CDH2, GRHL3, ADCY6, TCL1A, EGR1, IGHA2, FZD4, MMP9, IL1B, CCL22, IFNB1, GATA2, LRRK2, CCL3L3, SPIB, IGHA1, HGF, JAG1, MDK, SULF2, MEF2C, CR1, NR4A2, SIX4, CDH1, AGRN, PTK2, BMP4, XDH
177	GO:0010628	positive regulation of gene expression	2277	41	1.04868e-07	WNT11, EGR4, TNC, IL2, TLR7, ROBO1, MKX, MNDA, CXCL10, C3, RAET1G, INAVA, CAMK2N1, FOS, PAX5, SPI1, IGF2BP1, HOXB9, DLL4, AICDA, TNFSF4, DLL1, SIX1, GRHL3, EGR1, FZD4, IL1B, IFNB1, GATA2, SPIB, HGF, JAG1, MDK, SULF2, MEF2C, NR4A2, SIX4, CDH1, AGRN, BMP4
178	GO:0033993	response to lipid	921	24	1.16146e-07	MAP1B, WNT11, TNC, CXCL11, VCAM1, CCND1, CXCL10, FOS, GNG12, AICDA, TNFSF4, CXCL9, SSTR2, ADCY6, FZD4, CNR1, IL1B, TJP1, GATA2, CYBB, MEF2C, BMP4, SLC34A1
179	GO:0007267	cell-cell signaling	1854	36	1.18062e-07	MAP1B, WNT11, GJA4, ARC, TNC, IL2, CXCL11, CCND1, CXCL10, C3, CAMK2N1, GRIK4, DLL1, CDH2, CXCL9, GRHL3, IQSEC2, SHISA2, EGR1, FZD4, CNR1, IL1B, CCL22, LRRK2, AMOTL2, HGF, PTPRS, MDK, SULF2, TRPM4, MEF2C, DYSF, CACNA1E, NR4A2, CDH1, AGRN, BMP4
180	GO:0010604	positive regulation of macromolecule metabolic process	3513	54	1.27368e-07	TNFSF15, BVES, WNT11, EGR4, TNC, IL2, CBFA2T3, TLR7, ROBO1, MKX, MNDA, CCND1, CXCL10, C3, RAET1G, INAVA, CAMK2N1, FOS, PAX5, SPI1, IGF2BP1, HOXB9, DLL4, AICDA, TNFSF4, DLL1, SIX1, CDH2, GRHL3, ADCY6, TCL1A, EGR1, FZD4, MMP9, IL1B, CCL22, IFNB1, GATA2, LRRK2, CCL3L3, SPIB, HGF, JAG1, MDK, SULF2, MEF2C, CR1, NR4A2, SIX4, CDH1, AGRN, PTK2, BMP4, XDH
181	GO:0072009	nephron epithelium development	109	9	1.34555e-07	WNT11, DLL1, SIX1, LAMA5, JAG1, MEF2C, SIX4, BASP1, BMP4
182	GO:0034765	regulation of ion transmembrane transport	482	17	1.4722e-07	ARC, CXCL11, CXCL10, RRAD, CLIC6, CD19, SCN11A, CXCL9, SCN2A, KCNMA1, MMP9, CYBB, SLC43A2, MEF2C, DYSF, CACNA1E, CBARP, SLC34A1
183	GO:0007420	brain development	730	21	1.5112e-07	EMX1, APOD, RTN4RL1, KIF1A, ROBO1, PAX5, GNG12, IGF2BP1, DLL1, CDH2, SSTR2, FZD4, EML1, GATA2, LRRK2, PTPRS, NR4A2, BASP1, CDH1, BMP4
184	GO:0051049	regulation of transport	1874	36	1.53548e-07	MAP1B, BVES, SLC30A3, APOD, ARC, IL2, CXCL11, CXCL10, RRAD, C3, CAMK2N1, CLIC6, CD19, SCN11A, IFI27, TNFSF4, DLL1, CDH2, CXCL9, SCN2A, KCNMA1, CNR1, MMP9, IL1B, CYP4F2, GATA2, LRRK2, CYBB, SLC43A2, TRPM4, MEF2C, DYSF, CACNA1E, CBARP, CDH1, BMP4, SLC34A1
185	GO:0000904	cell morphogenesis involved in differentiation	744	21	2.06727e-07	MAP1B, BVES, ARC, SDC2, VSTM2L, ST14, KIF1A, ROBO1, NFASC, EPHA2, CDH2, LAMA5, FZD4, LRRK2, PTPRS, MDK, MEF2C, NR4A2, PTK2, MYO7A
186	GO:0050729	positive regulation of inflammatory response	152	10	2.29457e-07	IL2, TLR7, C3, TNFSF4, CNR1, IL1B, LRRK2, MDK, TGM2
187	GO:0048523	negative regulation of cellular process	4937	67	2.71598e-07	EMX1, MAP1B, WNT11, APOD, ARC, SERPINB10, VSTM2L, TNC, IL2, CBFA2T3, RTN4RL1, SPINK2, CXCL11, ROBO1, HES2, MKX, MNDA, CCND1, CXCL10, RRAD, C3, CAMK2N1, PAX5, SPI1, DHRS2, EPHA2, IGF2BP1, CD19, DLL4, COL5A1, IFI27, AICDA, TNFSF4, DLL1, SIX1, CDH2, CXCL9, SHISA2, SSTR2, ADCY6, TCL1A, EGR1, FZD4, CNR1, MMP9, IL1B, FRMD5, IFNB1, TJP1, GATA2, LRRK2, CCL3L3, SLC43A2, HGF, PTPRS, JAG1, MDK, SULF2, TRPM4…
188	GO:0030155	regulation of cell adhesion	691	20	2.75764e-07	NID1, APOD, TNC, IL2, VCAM1, EPHA2, TNFSF4, DLL1, LAMA5, FZD4, IL1B, FRMD5, IFNB1, TJP1, JAG1, MDK, TGM2, DYSF, CR1, CDH1, PTK2, BMP4
189	GO:0022612	gland morphogenesis	120	9	3.0751e-07	TNC, EPHA2, LAMA5, ESRP2, HGF, MDK, SULF2, TGM2, BMP4
190	GO:0043269	regulation of ion transport	698	20	3.2322e-07	ARC, CXCL11, CXCL10, RRAD, CLIC6, CD19, SCN11A, CXCL9, SCN2A, KCNMA1, CNR1, MMP9, IL1B, CYP4F2, CYBB, SLC43A2, MEF2C, DYSF, CACNA1E, CBARP, SLC34A1
191	GO:0034097	response to cytokine	1205	27	3.64027e-07	TNFSF15, TNFRSF17, IL2, CXCL11, VCAM1, ROBO1, MNDA, CCND1, CXCL10, FOS, SPI1, IFI27, TNFSF4, CXCL9, LAMA5, TCL1A, IGHG1, EGR1, FZD4, MMP9, IL1B, CCL22, IFNB1, CCL3L3, IFIT2, IGHG4, HGF
192	GO:0060322	head development	773	21	3.86215e-07	EMX1, APOD, RTN4RL1, KIF1A, ROBO1, PAX5, GNG12, IGF2BP1, DLL1, CDH2, SSTR2, FZD4, EML1, GATA2, LRRK2, PTPRS, NR4A2, BASP1, CDH1, BMP4
193	GO:0030855	epithelial cell differentiation	773	21	3.86215e-07	EMX1, WNT11, DSP, ST14, CCND1, EPHA2, DLL1, SIX1, CDH2, MMP9, IL1B, TJP1, PPL, PTPRS, JAG1, MEF2C, BASP1, MYO7A, BMP4, XDH
194	GO:0065008	regulation of biological quality	4043	58	3.96337e-07	EMX1, MAP1B, BVES, SLC30A3, ARC, TNFRSF17, IL2, DSP, CXCL11, KIF1A, CCND1, CXCL10, C3, INAVA, CAMK2N1, SPI1, MS4A1, DHRS2, GRIK4, IGF2BP1, OSCAR, CD19, SCN11A, DLL1, SIX1, CDH2, CXCL9, GRHL3, SCN2A, IQSEC2, ADCY6, TCL1A, KCNMA1, EGR1, IGHA2, FZD4, CNR1, IL1B, CYP4F2, IFNB1, HOXB6, TJP1, GATA2, LRRK2, CYBB, IGHA1, PTPRS, TGM2, TRPM4, MEF2C, DYSF, CACNA1E, SIX4, AGRN, PTK2, TPO, BMP4, XDH, SLC34A1
195	GO:0006935	chemotaxis	642	19	3.97689e-07	VSTM2L, CXCL11, VCAM1, ROBO1, CXCL10, NFASC, EPHA2, HOXB9, CXCL9, LAMA5, IL1B, CCL22, CCL3L3, HGF, MDK, TRPM4, DYSF, PTK2, BMP4
196	GO:0032835	glomerulus development	62	7	4.03434e-07	NID1, EGR1, JAG1, SULF2, MEF2C, BASP1, BMP4
197	GO:0042330	taxis	644	19	4.16785e-07	VSTM2L, CXCL11, VCAM1, ROBO1, CXCL10, NFASC, EPHA2, HOXB9, CXCL9, LAMA5, IL1B, CCL22, CCL3L3, HGF, MDK, TRPM4, DYSF, PTK2, BMP4
198	GO:0002573	myeloid leukocyte differentiation	204	11	4.21992e-07	CBFA2T3, FOS, SPI1, DHRS2, EPHA2, OSCAR, MMP9, GATA2, BATF2, MEF2C, BMP4
199	GO:0003002	regionalization	351	14	4.47225e-07	EMX1, HES4, WNT11, ARC, ROBO1, HES2, C3, HOXB9, DLL4, DLL1, SIX1, HOXB6, DZIP1L, MEF2C, BASP1, BMP4
200	GO:0048706	embryonic skeletal system development	126	9	4.65955e-07	WNT11, PAX5, HOXB9, SIX1, HOXB6, SULF2, MEF2C, SIX4, BMP4
201	GO:0048598	embryonic morphogenesis	586	18	4.77183e-07	WNT11, ST14, PAX5, EPHA2, HOXB9, DLL4, COL5A1, DLL1, COL6A1, SIX1, GRHL3, LAMA5, MMP9, HOXB6, GATA2, MEF2C, SIX4, MYO7A, BMP4
202	GO:2000027	regulation of animal organ morphogenesis	253	12	4.94426e-07	WNT11, ROBO1, SIX1, GRHL3, FZD4, HGF, JAG1, MDK, SULF2, SIX4, BASP1, BMP4
203	GO:0060326	cell chemotaxis	302	13	4.94741e-07	CXCL11, VCAM1, CXCL10, EPHA2, HOXB9, CXCL9, IL1B, CCL22, CCL3L3, HGF, MDK, TRPM4, DYSF, PTK2
204	GO:0072080	nephron tubule development	93	8	4.95517e-07	WNT11, DLL1, SIX1, LAMA5, JAG1, MEF2C, SIX4, BMP4
205	GO:0007517	muscle organ development	409	15	4.99307e-07	BVES, DSP, MKX, CXCL10, FOS, PAX5, DLL4, DLL1, SIX1, LAMA5, EGR1, MEF2C, SIX4, BASP1, BMP4
206	GO:0061326	renal tubule development	95	8	5.83929e-07	WNT11, DLL1, SIX1, LAMA5, JAG1, MEF2C, SIX4, BMP4
207	GO:0070848	response to growth factor	735	20	7.23559e-07	MAP1B, TNC, VCAM1, ROBO1, FOS, EPHA2, DLL4, DLL1, SHISA2, EGR1, ESRP2, FZD4, IL1B, HGF, SULF2, MEF2C, PTK2, BMP4, XDH
208	GO:0008284	positive regulation of cell population proliferation	949	23	7.63639e-07	EGR4, TNC, IL2, VCAM1, CCND1, CXCL10, DLL4, TNFSF4, DLL1, SIX1, TCL1A, EGR1, ESRP2, MMP9, IL1B, TJP1, GATA2, MDK, TGM2, TRPM4, MEF2C, DYSF, PTK2, BMP4
209	GO:0061061	muscle structure development	671	19	7.71019e-07	BVES, DSP, MKX, CXCL10, FOS, PAX5, DLL4, DLL1, SIX1, CDH2, CXCL9, LAMA5, EGR1, JAG1, MEF2C, DYSF, SIX4, BASP1, BMP4
210	GO:0043085	positive regulation of catalytic activity	1416	29	8.15488e-07	TNFSF15, WNT11, IL2, ROBO1, CCND1, INAVA, EPHA2, CD19, ASAP3, GRHL3, ADCY6, TCL1A, EGR1, FZD4, IL1B, CCL22, LRRK2, LTC4S, CCL3L3, HGF, MEF2C, CR1, ARHGAP31, NR4A2, AGRN, PTK2, ARHGAP24, BMP4, XDH
211	GO:0000902	cell morphogenesis	1033	24	9.11716e-07	EMX1, MAP1B, BVES, ARC, SDC2, VSTM2L, ST14, KIF1A, ROBO1, NFASC, EPHA2, CDH2, LAMA5, FZD4, LRRK2, HGF, PTPRS, MDK, MEF2C, NR4A2, PTK2, MYO7A
212	GO:0030593	neutrophil chemotaxis	102	8	1.00757e-06	CXCL11, CXCL10, CXCL9, IL1B, CCL22, CCL3L3, MDK, DYSF
213	GO:0050673	epithelial cell proliferation	434	15	1.04863e-06	ROBO1, CCND1, EPHA2, DLL4, SIX1, ESRP2, GATA2, HGF, MDK, SULF2, MEF2C, DYSF, SIX4, BMP4, XDH
214	GO:0001649	osteoblast differentiation	225	11	1.11074e-06	WNT11, TNC, VCAN, EPHA2, COL6A1, HGF, JAG1, TRPM4, MEF2C, PTK2, BMP4
215	GO:0012501	programmed cell death	2126	37	1.12085e-06	TNFSF15, WNT11, SERPINB10, VSTM2L, IL2, DSP, ST14, ROBO1, MNDA, CXCL10, SPI1, DHRS2, EPHA2, IFI27, DLL1, SIX1, SCN2A, TCL1A, KCNMA1, EGR1, ARHGEF17, CNR1, MMP9, IL1B, IFNB1, TJP1, GATA2, LRRK2, IFIT2, PPL, HGF, MDK, TGM2, MEF2C, NR4A2, SIX4, PTK2, BMP4, XDH
216	GO:0072073	kidney epithelium development	140	9	1.13271e-06	WNT11, DLL1, SIX1, LAMA5, JAG1, MEF2C, SIX4, BASP1, BMP4
217	GO:0031349	positive regulation of defense response	381	14	1.18402e-06	IL2, TLR7, MNDA, C3, RAET1G, TNFSF4, CNR1, IL1B, IFNB1, LRRK2, MDK, TGM2, MEF2C
218	GO:0010975	regulation of neuron projection development	499	16	1.21375e-06	MAP1B, ARC, SDC2, IL2, RTN4RL1, KIF1A, ROBO1, CDH2, ADCY6, FZD4, CNR1, LRRK2, HGF, PTPRS, MDK, MEF2C, PTK2
219	GO:0060485	mesenchyme development	279	12	1.38499e-06	WNT11, ROBO1, SIX1, CDH2, LAMA5, IL1B, HGF, JAG1, MDK, MEF2C, SIX4, BASP1, BMP4
220	GO:0045216	cell-cell junction organization	185	10	1.39754e-06	WNT11, GJA4, DSP, INAVA, NFASC, EPHA2, CDH2, NECTIN4, IL1B, TJP1, CDH1
221	GO:0007389	pattern specification process	446	15	1.4696e-06	EMX1, HES4, WNT11, ARC, ROBO1, HES2, C3, HOXB9, DLL4, DLL1, SIX1, GRHL3, HOXB6, DZIP1L, MEF2C, BASP1, BMP4
222	GO:0097305	response to alcohol	233	11	1.56238e-06	TNC, IL2, VCAM1, CCND1, FOS, SPI1, TNFSF4, ADCY6, CNR1, TJP1, CYBB, CDH1
223	GO:0051240	positive regulation of multicellular organismal process	1810	33	1.72868e-06	MAP1B, WNT11, IL2, TLR7, ROBO1, MNDA, CCND1, C3, RAET1G, INAVA, FOS, OSCAR, TNFSF4, DLL1, SIX1, EGR1, FZD4, CNR1, MMP9, IL1B, TJP1, GATA2, CYBB, HGF, JAG1, MDK, SULF2, TRPM4, MEF2C, CR1, SIX4, BASP1, AGRN, PTK2, BMP4
224	GO:0008219	cell death	2257	38	1.73995e-06	TNFSF15, WNT11, SERPINB10, VSTM2L, IL2, DSP, ST14, ROBO1, MNDA, CXCL10, FOS, SPI1, DHRS2, EPHA2, IFI27, DLL1, SIX1, SCN2A, TCL1A, KCNMA1, EGR1, ARHGEF17, CNR1, MMP9, IL1B, IFNB1, TJP1, GATA2, LRRK2, IFIT2, PPL, HGF, MDK, TGM2, MEF2C, NR4A2, SIX4, PTK2, BMP4, XDH
225	GO:0048562	embryonic organ morphogenesis	288	12	1.92676e-06	WNT11, PAX5, EPHA2, HOXB9, DLL1, SIX1, GRHL3, HOXB6, GATA2, MEF2C, SIX4, MYO7A, BMP4
226	GO:0048754	branching morphogenesis of an epithelial tube	150	9	2.01228e-06	TNC, EPHA2, DLL4, SIX1, LAMA5, ESRP2, MDK, SIX4, BMP4
227	GO:0061351	neural precursor cell proliferation	150	9	2.01228e-06	EMX1, KIF1A, IGF2BP1, DLL4, CDH2, EML1, GATA2, LRRK2, MDK
228	GO:0046903	secretion	1658	31	2.22009e-06	SIGLEC5, SERPINB10, IL2, DSP, SIGLEC14, QPCT, MNDA, CCND1, C3, CAMK2N1, NFASC, OSCAR, TNFSF4, GPR84, FZD4, CNR1, MMP9, IL1B, CYP4F2, GATA2, LRRK2, CYBB, HGF, TRPM4, MEF2C, DYSF, TNFAIP2, CACNA1E, CBARP, CR1, XDH
229	GO:0045446	endothelial cell differentiation	114	8	2.34266e-06	DLL1, IL1B, TJP1, PTPRS, JAG1, BMP4, XDH
230	GO:0031099	regeneration	196	10	2.35257e-06	MAP1B, APOD, TNC, RTN4RL1, CCND1, HGF, PTPRS, MDK, SULF2, DYSF
231	GO:0001819	positive regulation of cytokine production	464	15	2.3879e-06	WNT11, IL2, TLR7, MNDA, C3, RAET1G, INAVA, TNFSF4, EGR1, IL1B, HGF, MDK, SULF2
232	GO:0009790	embryo development	1017	23	2.45417e-06	EMX1, WNT11, ST14, PAX5, EPHA2, HOXB9, DLL4, COL5A1, DLL1, COL6A1, SIX1, GRHL3, LAMA5, MMP9, HOXB6, TJP1, GATA2, DZIP1L, SULF2, MEF2C, SIX4, BASP1, MYO7A, TPO, BMP4
233	GO:0042981	regulation of apoptotic process	1581	30	2.45861e-06	TNFSF15, WNT11, SERPINB10, VSTM2L, IL2, ROBO1, MNDA, CXCL10, DHRS2, DLL1, SIX1, TCL1A, KCNMA1, EGR1, ARHGEF17, CNR1, MMP9, IL1B, IFNB1, TJP1, GATA2, LRRK2, IFIT2, HGF, MDK, TGM2, MEF2C, NR4A2, SIX4, PTK2, BMP4, XDH
234	GO:0110110	positive regulation of animal organ morphogenesis	81	7	2.53071e-06	WNT11, ROBO1, SIX1, JAG1, MDK, SIX4, BASP1, BMP4
235	GO:0050808	synapse organization	408	14	2.63194e-06	MAP1B, ARC, TNC, KIF1A, C3, NFASC, SIX1, CDH2, LRRK2, PTPRS, MEF2C, SIX4, CDH1, AGRN, PTK2
236	GO:1990266	neutrophil migration	116	8	2.67013e-06	CXCL11, CXCL10, CXCL9, IL1B, CCL22, CCL3L3, MDK, DYSF
237	GO:0060563	neuroepithelial cell differentiation	53	6	2.74694e-06	EMX1, WNT11, DLL1, CDH2, JAG1, MYO7A
238	GO:0021537	telencephalon development	248	11	2.85799e-06	EMX1, RTN4RL1, ROBO1, PAX5, GNG12, IGF2BP1, CDH2, LRRK2, PTPRS, BMP4
239	GO:0065009	regulation of molecular function	2977	45	3.01717e-06	TNFSF15, BVES, WNT11, ARC, SERPINB10, IL2, SPINK2, ROBO1, CCND1, CXCL10, RRAD, C3, INAVA, CAMK2N1, FOS, EPHA2, CD19, TNFSF4, ASAP3, GRHL3, ADCY6, TCL1A, XIRP1, EGR1, FZD4, CNR1, MMP9, IL1B, CCL22, LRRK2, LTC4S, CCL3L3, IFIT2, HGF, MEF2C, DYSF, CBARP, CR1, ARHGAP31, NR4A2, AGRN, PTK2, ARHGAP24, BMP4, XDH
240	GO:0003401	axis elongation	31	5	3.19309e-06	WNT11, TNC, SIX1, SIX4, BMP4
241	GO:0120035	regulation of plasma membrane bounded cell projection organization	671	18	3.24542e-06	MAP1B, ARC, SDC2, IL2, RTN4RL1, KIF1A, ROBO1, EPHA2, CDH2, ADCY6, FZD4, CNR1, LRRK2, HGF, PTPRS, MDK, MEF2C, AGRN, PTK2, ARHGAP24
242	GO:0003014	renal system process	120	8	3.44286e-06	IGKV3-20, ADCY6, KCNMA1, IGHA2, CYP4F2, IGHA1, SULF2, BMP4
243	GO:0043067	regulation of programmed cell death	1608	30	3.44856e-06	TNFSF15, WNT11, SERPINB10, VSTM2L, IL2, ROBO1, MNDA, CXCL10, DHRS2, DLL1, SIX1, TCL1A, KCNMA1, EGR1, ARHGEF17, CNR1, MMP9, IL1B, IFNB1, TJP1, GATA2, LRRK2, IFIT2, HGF, MDK, TGM2, MEF2C, NR4A2, SIX4, PTK2, BMP4, XDH
244	GO:0071621	granulocyte chemotaxis	121	8	3.66323e-06	CXCL11, CXCL10, CXCL9, IL1B, CCL22, CCL3L3, MDK, DYSF, PTK2
245	GO:0060688	regulation of morphogenesis of a branching structure	56	6	3.81338e-06	SIX1, LRRK2, HGF, MDK, SIX4, BMP4
246	GO:0090183	regulation of kidney development	56	6	3.81338e-06	SIX1, EGR1, MMP9, SIX4, BASP1, BMP4
247	GO:1901342	regulation of vasculature development	422	14	3.88226e-06	CXCL10, C3, EPHA2, ISM1, DLL4, DLL1, EGR1, IL1B, TJP1, GATA2, CYBB, HGF, MDK, BMP4, XDH
248	GO:0031344	regulation of cell projection organization	681	18	3.98148e-06	MAP1B, ARC, SDC2, IL2, RTN4RL1, KIF1A, ROBO1, EPHA2, CDH2, ADCY6, FZD4, CNR1, LRRK2, HGF, PTPRS, MDK, MEF2C, AGRN, PTK2, ARHGAP24
249	GO:1901698	response to nitrogen compound	1128	24	4.15515e-06	MAP1B, VCAM1, CCND1, INAVA, FOS, TNFSF4, COL6A1, SIX1, ADCY6, EGR1, CNR1, MMP9, IL1B, IFNB1, LRRK2, CYBB, JAG1, TRPM4, MEF2C, NR4A2, CDH1, AGRN, PTK2, SLC34A1
250	GO:0031325	positive regulation of cellular metabolic process	3312	48	4.1734e-06	TNFSF15, BVES, WNT11, EGR4, IL2, CBFA2T3, ROBO1, MKX, CCND1, CXCL10, C3, INAVA, FOS, PAX5, SPI1, EPHA2, CD19, HOXB9, AICDA, TNFSF4, DLL1, SIX1, CDH2, GRHL3, ADCY6, TCL1A, EGR1, FZD4, MMP9, IL1B, CCL22, IFNB1, GATA2, LRRK2, CCL3L3, SPIB, HGF, JAG1, MEF2C, CR1, NR4A2, SIX4, CDH1, AGRN, PTK2, BMP4, XDH
251	GO:0051128	regulation of cellular component organization	2344	38	4.25402e-06	MAP1B, WNT11, APOD, ARC, SDC2, IL2, RTN4RL1, KIF1A, ROBO1, CXCL10, C3, PAX5, SPI1, EPHA2, COL5A1, AICDA, ASAP3, DLL1, SIX1, CDH2, CXCL9, GRHL3, ADCY6, TCL1A, FZD4, CNR1, MMP9, IL1B, TJP1, GATA2, LRRK2, HGF, PTPRS, MDK, MEF2C, SIX4, AGRN, PTK2, ARHGAP24, BMP4
252	GO:0003007	heart morphogenesis	259	11	4.33198e-06	WNT11, DSP, ROBO1, DLL4, COL5A1, DLL1, SIX1, JAG1, MEF2C, PTK2, BMP4
253	GO:0006915	apoptotic process	1981	34	4.43141e-06	TNFSF15, WNT11, SERPINB10, VSTM2L, IL2, ROBO1, MNDA, CXCL10, SPI1, DHRS2, EPHA2, IFI27, DLL1, SIX1, SCN2A, TCL1A, KCNMA1, EGR1, ARHGEF17, CNR1, MMP9, IL1B, IFNB1, TJP1, GATA2, LRRK2, IFIT2, HGF, MDK, TGM2, MEF2C, NR4A2, SIX4, PTK2, BMP4, XDH
254	GO:0048568	embryonic organ development	428	14	4.56341e-06	WNT11, ST14, PAX5, EPHA2, HOXB9, DLL1, SIX1, GRHL3, HOXB6, GATA2, MEF2C, SIX4, MYO7A, TPO, BMP4
255	GO:0010562	positive regulation of phosphorus metabolic process	1135	24	4.61271e-06	TNFSF15, WNT11, IL2, ROBO1, CCND1, C3, INAVA, EPHA2, CD19, CDH2, ADCY6, TCL1A, EGR1, FZD4, MMP9, IL1B, CCL22, IFNB1, LRRK2, CCL3L3, HGF, MEF2C, PTK2, BMP4, XDH
256	GO:0045937	positive regulation of phosphate metabolic process	1135	24	4.61271e-06	TNFSF15, WNT11, IL2, ROBO1, CCND1, C3, INAVA, EPHA2, CD19, CDH2, ADCY6, TCL1A, EGR1, FZD4, MMP9, IL1B, CCL22, IFNB1, LRRK2, CCL3L3, HGF, MEF2C, PTK2, BMP4, XDH
257	GO:0031102	neuron projection regeneration	58	6	4.69522e-06	MAP1B, APOD, TNC, RTN4RL1, HGF, PTPRS
258	GO:0050727	regulation of inflammatory response	373	13	5.10255e-06	APOD, IL2, TLR7, C3, TNFSF4, CNR1, MMP9, IL1B, LRRK2, HGF, MDK, TGM2
259	GO:0060538	skeletal muscle organ development	168	9	5.10666e-06	BVES, FOS, PAX5, DLL1, SIX1, EGR1, MEF2C, SIX4, BASP1
260	GO:0010941	regulation of cell death	1729	31	5.21301e-06	TNFSF15, WNT11, SERPINB10, VSTM2L, IL2, ROBO1, MNDA, CXCL10, FOS, DHRS2, DLL1, SIX1, TCL1A, KCNMA1, EGR1, ARHGEF17, CNR1, MMP9, IL1B, IFNB1, TJP1, GATA2, LRRK2, IFIT2, HGF, MDK, TGM2, MEF2C, NR4A2, SIX4, PTK2, BMP4, XDH
261	GO:0042327	positive regulation of phosphorylation	1066	23	5.32639e-06	TNFSF15, WNT11, IL2, ROBO1, CCND1, C3, INAVA, EPHA2, CD19, CDH2, ADCY6, TCL1A, EGR1, FZD4, MMP9, IL1B, CCL22, IFNB1, LRRK2, CCL3L3, HGF, MEF2C, PTK2, BMP4, XDH
262	GO:0031347	regulation of defense response	696	18	5.37003e-06	APOD, IL2, TLR7, MNDA, C3, RAET1G, TNFSF4, CNR1, MMP9, IL1B, IFNB1, LRRK2, HGF, MDK, TGM2, MEF2C, CR1
263	GO:0042592	homeostatic process	1917	33	5.87743e-06	EMX1, SLC30A3, TNFRSF17, IL2, CXCL11, CXCL10, INAVA, CAMK2N1, SPI1, MS4A1, OSCAR, CD19, DLL1, CDH2, CXCL9, GRHL3, ADCY6, KCNMA1, EGR1, IGHA2, CNR1, IL1B, CYP4F2, HOXB6, TJP1, GATA2, LRRK2, CYBB, IGHA1, TGM2, TRPM4, MEF2C, BMP4, SLC34A1
264	GO:0050678	regulation of epithelial cell proliferation	378	13	5.88943e-06	ROBO1, CCND1, DLL4, SIX1, ESRP2, GATA2, MDK, SULF2, MEF2C, DYSF, SIX4, BMP4, XDH
265	GO:0023051	regulation of signaling	3668	51	6.28314e-06	TNFSF15, MAP1B, BVES, WNT11, APOD, ARC, IL2, TLR7, ROBO1, MOB3B, C3, INAVA, CAMK2N1, PAX5, EPHA2, GRIK4, CD19, DLL4, DLL1, CDH2, IQSEC2, SHISA2, EGR1, ARHGEF17, FZD4, CNR1, MMP9, IL1B, CCL22, IFNB1, GATA2, LRRK2, CCL3L3, HGF, PTPRS, JAG1, MDK, SULF2, TGM2, TRPM4, MEF2C, CACNA1E, ARHGAP31, NR4A2, CDH1, PTK2, ARHGAP24, BMP4, XDH
266	GO:0007584	response to nutrient	219	10	6.30762e-06	MAP1B, TNC, VCAM1, CCND1, CXCL10, CNR1, CYBB, SLC34A1
267	GO:0051173	positive regulation of nitrogen compound metabolic process	3165	46	6.50412e-06	TNFSF15, WNT11, EGR4, IL2, CBFA2T3, ROBO1, MKX, CCND1, CXCL10, C3, INAVA, FOS, PAX5, SPI1, HOXB9, AICDA, TNFSF4, DLL1, SIX1, CDH2, GRHL3, ADCY6, TCL1A, EGR1, FZD4, MMP9, IL1B, CCL22, IFNB1, GATA2, LRRK2, CCL3L3, SPIB, HGF, JAG1, MEF2C, CR1, NR4A2, SIX4, CDH1, AGRN, PTK2, BMP4, XDH
268	GO:0071363	cellular response to growth factor stimulus	706	18	6.52407e-06	MAP1B, VCAM1, ROBO1, FOS, DLL4, DLL1, SHISA2, EGR1, ESRP2, FZD4, IL1B, HGF, SULF2, MEF2C, PTK2, BMP4, XDH
269	GO:0048519	negative regulation of biological process	5843	71	6.80029e-06	EMX1, MAP1B, WNT11, APOD, ARC, SERPINB10, VSTM2L, TNC, IL2, CBFA2T3, RTN4RL1, SPINK2, CXCL11, ROBO1, HES2, MKX, MNDA, CCND1, CXCL10, RRAD, C3, CAMK2N1, PAX5, SPI1, DHRS2, EPHA2, ISM1, IGF2BP1, CD19, DLL4, COL5A1, IFI27, AICDA, TNFSF4, DLL1, SIX1, CDH2, CXCL9, SHISA2, SSTR2, ADCY6, TCL1A, KCNMA1, EGR1, FZD4, CNR1, MMP9, IL1B, FRMD5, CYP4F2, IFNB1, TJP1, GATA2, LRRK2, CCL3L3, SLC43A2, FCRLB, HGF, P…
270	GO:0060993	kidney morphogenesis	94	7	6.86461e-06	WNT11, SIX1, LAMA5, LRRK2, SIX4, BASP1, BMP4
271	GO:0045995	regulation of embryonic development	132	8	6.99079e-06	COL5A1, DLL1, SIX1, GRHL3, LAMA5, GATA2, SIX4, BMP4
272	GO:0120036	plasma membrane bounded cell projection organization	1495	28	7.04515e-06	EMX1, MAP1B, APOD, ARC, SDC2, VSTM2L, TNC, IL2, RTN4RL1, KIF1A, ROBO1, NFASC, EPHA2, CDH2, LAMA5, ADCY6, FZD4, CNR1, LRRK2, DZIP1L, HGF, PTPRS, MDK, MEF2C, NR4A2, CDH1, AGRN, PTK2, ARHGAP24, MYO7A
273	GO:0046677	response to antibiotic	327	12	7.06228e-06	MEF2C
274	GO:0033674	positive regulation of kinase activity	573	16	7.06384e-06	TNFSF15, WNT11, IL2, ROBO1, CCND1, INAVA, EPHA2, CD19, ADCY6, TCL1A, EGR1, FZD4, IL1B, LRRK2, HGF, MEF2C, PTK2, BMP4
275	GO:0032989	cellular component morphogenesis	783	19	7.23639e-06	EMX1, MAP1B, ARC, SDC2, VSTM2L, SPINK2, KIF1A, ROBO1, NFASC, EPHA2, CDH2, LAMA5, FZD4, LRRK2, PTPRS, MDK, MEF2C, NR4A2, SIX4, PTK2
276	GO:0007416	synapse assembly	177	9	7.79783e-06	MAP1B, SIX1, CDH2, PTPRS, MEF2C, SIX4, CDH1, AGRN, PTK2
277	GO:0001934	positive regulation of protein phosphorylation	1015	22	8.04495e-06	TNFSF15, WNT11, IL2, ROBO1, CCND1, C3, INAVA, CDH2, ADCY6, TCL1A, EGR1, FZD4, MMP9, IL1B, CCL22, IFNB1, LRRK2, CCL3L3, HGF, MEF2C, PTK2, BMP4, XDH
278	GO:0044093	positive regulation of molecular function	1767	31	8.04927e-06	TNFSF15, WNT11, ARC, IL2, ROBO1, CCND1, INAVA, EPHA2, CD19, ASAP3, GRHL3, ADCY6, TCL1A, EGR1, FZD4, MMP9, IL1B, CCL22, LRRK2, LTC4S, CCL3L3, HGF, MEF2C, CR1, ARHGAP31, NR4A2, AGRN, PTK2, ARHGAP24, BMP4, XDH
279	GO:0050790	regulation of catalytic activity	2318	37	8.26789e-06	TNFSF15, BVES, WNT11, SERPINB10, IL2, SPINK2, ROBO1, CCND1, CXCL10, C3, INAVA, CAMK2N1, EPHA2, CD19, ASAP3, GRHL3, ADCY6, TCL1A, EGR1, FZD4, CNR1, MMP9, IL1B, CCL22, LRRK2, LTC4S, CCL3L3, HGF, MEF2C, CR1, ARHGAP31, NR4A2, AGRN, PTK2, ARHGAP24, BMP4, XDH
280	GO:0032103	positive regulation of response to external stimulus	516	15	8.5671e-06	IL2, TLR7, MNDA, CXCL10, C3, RAET1G, TNFSF4, CNR1, IL1B, IFNB1, LRRK2, MDK, TGM2, DYSF, PTK2
281	GO:1905330	regulation of morphogenesis of an epithelium	180	9	8.92988e-06	WNT11, CXCL10, SIX1, GRHL3, FZD4, HGF, MDK, SIX4, BMP4
282	GO:0032101	regulation of response to external stimulus	1026	22	9.51569e-06	APOD, IL2, RTN4RL1, TLR7, ROBO1, MNDA, CXCL10, C3, RAET1G, TNFSF4, CNR1, MMP9, IL1B, IFNB1, LRRK2, HGF, PTPRS, MDK, TGM2, DYSF, CR1, PTK2
283	GO:0010646	regulation of cell communication	3626	50	1.00385e-05	TNFSF15, MAP1B, WNT11, APOD, ARC, IL2, TLR7, ROBO1, MOB3B, C3, INAVA, CAMK2N1, PAX5, EPHA2, GRIK4, CD19, DLL4, DLL1, CDH2, IQSEC2, SHISA2, EGR1, ARHGEF17, FZD4, CNR1, MMP9, IL1B, CCL22, IFNB1, GATA2, LRRK2, CCL3L3, HGF, PTPRS, JAG1, MDK, SULF2, TGM2, TRPM4, MEF2C, CACNA1E, ARHGAP31, NR4A2, CDH1, PTK2, ARHGAP24, BMP4, XDH
284	GO:0001503	ossification	398	13	1.02162e-05	WNT11, TNC, VCAN, EPHA2, COL6A1, HGF, JAG1, MDK, TRPM4, MEF2C, PTK2, BMP4, SLC34A1
285	GO:0097530	granulocyte migration	139	8	1.02225e-05	CXCL11, CXCL10, CXCL9, IL1B, CCL22, CCL3L3, MDK, DYSF, PTK2
286	GO:0060840	artery development	100	7	1.0338e-05	WNT11, ROBO1, DLL4, SIX1, JAG1, MDK, BMP4
287	GO:0032940	secretion by cell	1527	28	1.04148e-05	SIGLEC5, SERPINB10, IL2, DSP, SIGLEC14, QPCT, MNDA, C3, CAMK2N1, NFASC, OSCAR, TNFSF4, GPR84, FZD4, CNR1, MMP9, IL1B, GATA2, LRRK2, CYBB, HGF, TRPM4, MEF2C, DYSF, TNFAIP2, CACNA1E, CBARP, CR1
288	GO:0030030	cell projection organization	1532	28	1.10579e-05	EMX1, MAP1B, APOD, ARC, SDC2, VSTM2L, TNC, IL2, RTN4RL1, KIF1A, ROBO1, NFASC, EPHA2, CDH2, LAMA5, ADCY6, FZD4, CNR1, LRRK2, DZIP1L, HGF, PTPRS, MDK, MEF2C, NR4A2, CDH1, AGRN, PTK2, ARHGAP24, MYO7A
289	GO:0002237	response to molecule of bacterial origin	343	12	1.14029e-05	CXCL11, VCAM1, CXCL10, INAVA, FOS, GNG12, AICDA, TNFSF4, CXCL9, CNR1, IL1B, TJP1, MEF2C
290	GO:0001709	cell fate determination	40	5	1.17095e-05	DLL1, GATA2, JAG1, MEF2C, BMP4
291	GO:0090184	positive regulation of kidney development	40	5	1.17095e-05	SIX1, EGR1, SIX4, BASP1, BMP4
292	GO:0035914	skeletal muscle cell differentiation	68	6	1.19343e-05	FOS, PAX5, SIX1, EGR1, MEF2C, SIX4
293	GO:0009991	response to extracellular stimulus	531	15	1.20109e-05	MAP1B, WNT11, TNC, VCAM1, CCND1, CXCL10, FOS, SSTR2, CNR1, LRRK2, CYBB, NR4A2, SLC34A1
294	GO:0007162	negative regulation of cell adhesion	289	11	1.21852e-05	APOD, TNC, IL2, TNFSF4, FZD4, IFNB1, JAG1, MDK, CR1, CDH1, PTK2, BMP4
295	GO:0014070	response to organic cyclic compound	966	21	1.25074e-05	MAP1B, TNC, CCND1, CXCL10, FOS, SIX1, SSTR2, ADCY6, EGR1, CNR1, IL1B, IFNB1, LRRK2, CYBB, TRPM4, MEF2C, CDH1, BMP4, SLC34A1
296	GO:0048589	developmental growth	672	17	1.31294e-05	EMX1, MAP1B, WNT11, APOD, TNC, DLL1, SIX1, PTPRS, MDK, MEF2C, DYSF, SIX4, BASP1, AGRN, PTK2, BMP4
297	GO:0002822	regulation of adaptive immune response based on somatic recombination of immune receptors built from immunoglobulin superfamily domains	144	8	1.32342e-05	IL2, C3, TNFSF4, IL1B, IFNB1, TRPM4, MEF2C, CR1
298	GO:0009966	regulation of signal transduction	3159	45	1.40589e-05	TNFSF15, WNT11, APOD, ARC, IL2, TLR7, ROBO1, MOB3B, C3, INAVA, CAMK2N1, PAX5, EPHA2, CD19, DLL4, DLL1, CDH2, IQSEC2, SHISA2, EGR1, ARHGEF17, FZD4, MMP9, IL1B, CCL22, IFNB1, GATA2, LRRK2, CCL3L3, HGF, PTPRS, JAG1, MDK, SULF2, TGM2, TRPM4, MEF2C, ARHGAP31, NR4A2, PTK2, ARHGAP24, BMP4, XDH
299	GO:0040012	regulation of locomotion	1053	22	1.42134e-05	BVES, WNT11, APOD, ROBO1, CXCL10, EPHA2, DLL4, LAMA5, MMP9, IL1B, FRMD5, TJP1, GATA2, LRRK2, AMOTL2, HGF, JAG1, MDK, MEF2C, DYSF, CDH1, PTK2, BMP4
300	GO:1901888	regulation of cell junction assembly	192	9	1.49743e-05	APOD, EPHA2, SIX1, IL1B, TJP1, PTPRS, MEF2C, SIX4, AGRN, PTK2
301	GO:0002275	myeloid cell activation involved in immune response	543	15	1.55996e-05	SIGLEC5, SERPINB10, DSP, SIGLEC14, QPCT, MNDA, C3, NFASC, OSCAR, GPR84, MMP9, GATA2, CYBB, DYSF, CR1
302	GO:0060341	regulation of cellular localization	982	21	1.59663e-05	MAP1B, BVES, SLC30A3, APOD, ARC, CXCL11, CXCL10, CAMK2N1, EPHA2, CD19, IFI27, CDH2, CXCL9, IQSEC2, IL1B, GATA2, LRRK2, TRPM4, MEF2C, CDH1, BMP4
303	GO:0002706	regulation of lymphocyte mediated immunity	148	8	1.61519e-05	IL2, C3, RAET1G, TNFSF4, IL1B, IFNB1, TRPM4, CR1
304	GO:0030099	myeloid cell differentiation	416	13	1.62917e-05	CBFA2T3, FOS, SPI1, DHRS2, EPHA2, OSCAR, DLL1, MMP9, GATA2, BATF2, JAG1, MEF2C, BMP4
305	GO:0002312	B cell activation involved in immune response	72	6	1.66191e-05	IL2, CD19, AICDA, TNFSF4, DLL1, IFNB1, CR1
306	GO:0140352	export from cell	1572	28	1.76659e-05	SIGLEC5, SERPINB10, IL2, DSP, SIGLEC14, QPCT, MNDA, C3, CAMK2N1, NFASC, OSCAR, TNFSF4, GPR84, FZD4, CNR1, MMP9, IL1B, GATA2, LRRK2, CYBB, HGF, TRPM4, MEF2C, DYSF, TNFAIP2, CACNA1E, CBARP, CR1
307	GO:0098609	cell-cell adhesion	838	19	1.86233e-05	BVES, VSTM2L, IL2, DSP, VCAM1, ROBO1, NFASC, TNFSF4, CDH2, NECTIN4, LAMA5, IL1B, IFNB1, TJP1, PTPRS, JAG1, MDK, CR1, CDH1, PTK2, BMP4
308	GO:0035850	epithelial cell differentiation involved in kidney development	44	5	1.88636e-05	MMP9, JAG1, MEF2C, BASP1, BMP4
309	GO:1905114	cell surface receptor signaling pathway involved in cell-cell signaling	622	16	1.93934e-05	WNT11, CCND1, C3, CDH2, GRHL3, SHISA2, EGR1, FZD4, LRRK2, AMOTL2, MDK, SULF2, TRPM4, MEF2C, NR4A2, BMP4
310	GO:0048701	embryonic cranial skeleton morphogenesis	45	5	2.10935e-05	PAX5, SIX1, MEF2C, SIX4, BMP4
311	GO:0045581	negative regulation of T cell differentiation	45	5	2.10935e-05	IL2, TNFSF4, IFNB1, MDK, BMP4
312	GO:0002065	columnar/cuboidal epithelial cell differentiation	112	7	2.16978e-05	EMX1, WNT11, DLL1, CDH2, JAG1, MYO7A, BMP4
313	GO:0021987	cerebral cortex development	112	7	2.16978e-05	EMX1, ROBO1, PAX5, GNG12, CDH2, PTPRS
314	GO:0051094	positive regulation of developmental process	1417	26	2.1939e-05	MAP1B, WNT11, IL2, ROBO1, CCND1, C3, FOS, TNFSF4, DLL1, SIX1, CDH2, CXCL9, EGR1, FZD4, CNR1, IL1B, TJP1, GATA2, CYBB, HGF, JAG1, MDK, TRPM4, MEF2C, CR1, SIX4, BASP1, AGRN, BMP4
315	GO:0048844	artery morphogenesis	76	6	2.26861e-05	WNT11, DLL4, SIX1, JAG1, MDK, BMP4
316	GO:0030198	extracellular matrix organization	368	12	2.28595e-05	NID1, TNC, VCAM1, VCAN, COL5A1, COL6A1, LAMA5, MMP9, SULF2, CDH1, AGRN, PTK2
317	GO:1901699	cellular response to nitrogen compound	702	17	2.28804e-05	MAP1B, VCAM1, COL6A1, SIX1, ADCY6, EGR1, IL1B, IFNB1, LRRK2, CYBB, TRPM4, MEF2C, NR4A2, CDH1, AGRN, PTK2, SLC34A1
318	GO:0043062	extracellular structure organization	369	12	2.34752e-05	NID1, TNC, VCAM1, VCAN, COL5A1, COL6A1, LAMA5, MMP9, SULF2, CDH1, AGRN, PTK2
319	GO:0002703	regulation of leukocyte mediated immunity	204	9	2.42049e-05	IL2, C3, RAET1G, TNFSF4, IL1B, IFNB1, GATA2, TRPM4, CR1
320	GO:0090596	sensory organ morphogenesis	256	10	2.44146e-05	EPHA2, COL5A1, DLL1, SIX1, GRHL3, GATA2, JAG1, SIX4, MYO7A, BMP4
321	GO:0042391	regulation of membrane potential	434	13	2.53376e-05	BVES, DSP, GRIK4, SCN11A, SCN2A, TCL1A, KCNMA1, CNR1, LRRK2, TRPM4, MEF2C, CACNA1E, SLC34A1
322	GO:0051270	regulation of cellular component movement	1096	22	2.61255e-05	WNT11, APOD, DSP, ROBO1, CXCL10, EPHA2, DLL4, LAMA5, MMP9, IL1B, FRMD5, TJP1, GATA2, AMOTL2, HGF, JAG1, MDK, TRPM4, MEF2C, DYSF, CDH1, PTK2, BMP4
323	GO:0042551	neuron maturation	47	5	2.61648e-05	C3, NFASC, LRRK2, NR4A2, AGRN
324	GO:0061333	renal tubule morphogenesis	78	6	2.63259e-05	WNT11, SIX1, LAMA5, MEF2C, SIX4, BMP4
325	GO:0002819	regulation of adaptive immune response	159	8	2.70935e-05	IL2, C3, TNFSF4, IL1B, IFNB1, TRPM4, MEF2C, CR1
326	GO:0042325	regulation of phosphorylation	1610	28	2.7097e-05	TNFSF15, WNT11, IL2, CBFA2T3, TLR7, ROBO1, CCND1, CXCL10, C3, INAVA, CAMK2N1, EPHA2, CD19, CDH2, ADCY6, TCL1A, EGR1, FZD4, MMP9, IL1B, CCL22, IFNB1, LRRK2, CCL3L3, HGF, MEF2C, PTK2, BMP4, XDH
327	GO:0002064	epithelial cell development	207	9	2.71504e-05	ST14, EPHA2, DLL1, CDH2, IL1B, TJP1, PTPRS, JAG1, MYO7A, BMP4
328	GO:0003151	outflow tract morphogenesis	79	6	2.83141e-05	WNT11, ROBO1, SIX1, JAG1, MEF2C, BMP4
329	GO:0007519	skeletal muscle tissue development	160	8	2.83392e-05	BVES, FOS, PAX5, DLL1, SIX1, EGR1, MEF2C, SIX4
330	GO:0007528	neuromuscular junction development	48	5	2.90311e-05	TNC, SIX1, LRRK2, SIX4, AGRN
331	GO:0071229	cellular response to acid chemical	209	9	2.92785e-05	COL6A1, SIX1, CYBB
332	GO:0045055	regulated exocytosis	792	18	3.0172e-05	SIGLEC5, SERPINB10, DSP, SIGLEC14, QPCT, MNDA, C3, NFASC, OSCAR, GPR84, MMP9, GATA2, LRRK2, CYBB, HGF, CBARP, CR1
333	GO:0009612	response to mechanical stimulus	210	9	3.03946e-05	MAP1B, WNT11, TNC, TLR7, CXCL10, FOS, CDH2, IL1B, PPL, MDK, PTK2
334	GO:0045893	positive regulation of transcription, DNA-templated	1532	27	3.04081e-05	WNT11, EGR4, IL2, MKX, CXCL10, FOS, PAX5, SPI1, HOXB9, AICDA, DLL1, SIX1, GRHL3, EGR1, FZD4, IL1B, IFNB1, GATA2, SPIB, HGF, JAG1, MEF2C, NR4A2, SIX4, CDH1, AGRN, BMP4
335	GO:0030334	regulation of cell migration	950	20	3.19715e-05	WNT11, APOD, ROBO1, CXCL10, EPHA2, DLL4, LAMA5, MMP9, IL1B, FRMD5, TJP1, GATA2, AMOTL2, HGF, JAG1, MDK, MEF2C, DYSF, CDH1, PTK2, BMP4
336	GO:0030857	negative regulation of epithelial cell differentiation	49	5	3.21352e-05	CCND1, DLL1, MMP9, JAG1, XDH
337	GO:0009615	response to virus	322	11	3.29943e-05	TLR7, CXCL10, IFI27, AICDA, TNFSF4, CXCL9, IFIT1B, IL1B, CCL22, IFNB1, IFIT2
338	GO:0051641	cellular localization	3374	46	3.34909e-05	MAP1B, BVES, SLC30A3, WNT11, APOD, ARC, SIGLEC5, SERPINB10, DSP, SIGLEC14, QPCT, CXCL11, KIF1A, MNDA, CXCL10, C3, CAMK2N1, MS4A1, NFASC, EPHA2, OSCAR, CD19, IFI27, SIX1, CDH2, CXCL9, IQSEC2, GPR84, LAMA5, MMP9, IL1B, GATA2, LRRK2, CYBB, DZIP1L, HGF, TRPM4, MEF2C, TNFAIP2, CR1, SIX4, CDH1, AGRN, PTK2, MYO7A, BMP4, BICDL2
339	GO:0051347	positive regulation of transferase activity	651	16	3.35684e-05	TNFSF15, WNT11, IL2, ROBO1, CCND1, INAVA, EPHA2, CD19, ADCY6, TCL1A, EGR1, FZD4, IL1B, LRRK2, HGF, MEF2C, PTK2, BMP4
340	GO:0061564	axon development	513	14	3.43524e-05	MAP1B, APOD, VSTM2L, TNC, RTN4RL1, ROBO1, NFASC, EPHA2, CDH2, LAMA5, CNR1, PTPRS, NR4A2, PTK2
341	GO:0048667	cell morphogenesis involved in neuron differentiation	583	15	3.53814e-05	MAP1B, ARC, SDC2, VSTM2L, KIF1A, ROBO1, NFASC, EPHA2, CDH2, LAMA5, LRRK2, PTPRS, MEF2C, NR4A2, PTK2, MYO7A
342	GO:0031103	axon regeneration	50	5	3.54905e-05	MAP1B, APOD, TNC, RTN4RL1, PTPRS
343	GO:0010942	positive regulation of cell death	728	17	3.60835e-05	TNFSF15, WNT11, ROBO1, MNDA, FOS, KCNMA1, EGR1, ARHGEF17, CNR1, MMP9, IFNB1, LRRK2, IFIT2, TGM2, MEF2C, BMP4, XDH
344	GO:0001932	regulation of protein phosphorylation	1462	26	3.71662e-05	TNFSF15, WNT11, IL2, TLR7, ROBO1, CCND1, CXCL10, C3, INAVA, CAMK2N1, EPHA2, CDH2, ADCY6, TCL1A, EGR1, FZD4, MMP9, IL1B, CCL22, IFNB1, LRRK2, CCL3L3, HGF, MEF2C, PTK2, BMP4, XDH
345	GO:0001501	skeletal system development	518	14	3.81553e-05	WNT11, VCAN, PAX5, EPHA2, HOXB9, SIX1, MMP9, HOXB6, MDK, SULF2, MEF2C, SIX4, BMP4
346	GO:0023056	positive regulation of signaling	1920	31	4.00927e-05	TNFSF15, BVES, WNT11, ARC, IL2, TLR7, ROBO1, C3, INAVA, CAMK2N1, CD19, DLL4, DLL1, CDH2, FZD4, MMP9, IL1B, CCL22, IFNB1, LRRK2, CCL3L3, HGF, JAG1, SULF2, TGM2, TRPM4, MEF2C, PTK2, BMP4, XDH
347	GO:0021543	pallium development	168	8	4.01421e-05	EMX1, ROBO1, PAX5, GNG12, IGF2BP1, CDH2, PTPRS
348	GO:0045445	myoblast differentiation	84	6	4.01454e-05	CXCL10, DLL1, CXCL9, JAG1, MEF2C, BMP4
349	GO:0050807	regulation of synapse organization	218	9	4.0694e-05	ARC, KIF1A, SIX1, CDH2, LRRK2, PTPRS, MEF2C, SIX4, AGRN, PTK2
350	GO:0046651	lymphocyte proliferation	272	10	4.08188e-05	IL2, VCAM1, MNDA, MS4A1, CD19, TNFSF4, IL1B, IFNB1, MEF2C, CR1, BMP4
351	GO:0032496	response to lipopolysaccharide	330	11	4.12173e-05	CXCL11, VCAM1, CXCL10, FOS, GNG12, AICDA, TNFSF4, CXCL9, CNR1, IL1B, TJP1, MEF2C
352	GO:0010243	response to organonitrogen compound	1048	21	4.12351e-05	MAP1B, VCAM1, CCND1, INAVA, FOS, COL6A1, SIX1, ADCY6, EGR1, CNR1, MMP9, IL1B, LRRK2, CYBB, JAG1, TRPM4, MEF2C, NR4A2, CDH1, PTK2, SLC34A1
353	GO:0003179	heart valve morphogenesis	52	5	4.3011e-05	ROBO1, DLL4, JAG1, MEF2C, BMP4
354	GO:0032943	mononuclear cell proliferation	274	10	4.3414e-05	IL2, VCAM1, MNDA, MS4A1, CD19, TNFSF4, IL1B, IFNB1, MEF2C, CR1, BMP4
355	GO:0048858	cell projection morphogenesis	666	16	4.40107e-05	EMX1, MAP1B, ARC, SDC2, VSTM2L, KIF1A, ROBO1, NFASC, EPHA2, CDH2, LAMA5, FZD4, LRRK2, PTPRS, MDK, NR4A2, PTK2
356	GO:0045471	response to ethanol	125	7	4.40175e-05	TNC, IL2, VCAM1, CCND1, SPI1, CNR1, TJP1, CYBB
357	GO:0070098	chemokine-mediated signaling pathway	86	6	4.58638e-05	CXCL11, ROBO1, CXCL10, CXCL9, CCL22, CCL3L3
358	GO:0030595	leukocyte chemotaxis	222	9	4.68624e-05	CXCL11, CXCL10, CXCL9, IL1B, CCL22, CCL3L3, MDK, TRPM4, DYSF, PTK2
359	GO:0045661	regulation of myoblast differentiation	53	5	4.72052e-05	CXCL10, DLL1, CXCL9, MEF2C, BMP4
360	GO:0051050	positive regulation of transport	979	20	4.85624e-05	SLC30A3, ARC, IL2, CXCL11, CXCL10, C3, CAMK2N1, CD19, TNFSF4, DLL1, CDH2, CXCL9, IL1B, CYP4F2, GATA2, LRRK2, TRPM4, CDH1, SLC34A1
361	GO:0035270	endocrine system development	127	7	4.87107e-05	WNT11, DLL1, SIX1, CDH2, GATA2, MDK, CDH1, BMP4
362	GO:0006887	exocytosis	901	19	4.96356e-05	SIGLEC5, SERPINB10, DSP, SIGLEC14, QPCT, MNDA, C3, NFASC, OSCAR, GPR84, MMP9, GATA2, LRRK2, CYBB, HGF, TNFAIP2, CBARP, CR1
363	GO:0045860	positive regulation of protein kinase activity	532	14	5.08368e-05	TNFSF15, WNT11, ROBO1, CCND1, INAVA, ADCY6, TCL1A, EGR1, FZD4, IL1B, LRRK2, HGF, MEF2C, PTK2, BMP4
364	GO:0061005	cell differentiation involved in kidney development	54	5	5.17087e-05	MMP9, JAG1, MEF2C, BASP1, BMP4
365	GO:0043299	leukocyte degranulation	533	14	5.18695e-05	SIGLEC5, SERPINB10, DSP, SIGLEC14, QPCT, MNDA, C3, NFASC, OSCAR, GPR84, MMP9, GATA2, CYBB, CR1
366	GO:2000177	regulation of neural precursor cell proliferation	88	6	5.22166e-05	EMX1, DLL4, CDH2, GATA2, LRRK2, MDK
367	GO:0007043	cell-cell junction assembly	129	7	5.38063e-05	WNT11, GJA4, NFASC, EPHA2, CDH2, IL1B, TJP1
368	GO:0003206	cardiac chamber morphogenesis	129	7	5.38063e-05	WNT11, DSP, ROBO1, DLL4, JAG1, MEF2C, BMP4
369	GO:0097306	cellular response to alcohol	89	6	5.56466e-05	TNC, SPI1, TNFSF4, ADCY6, CYBB, CDH1
370	GO:0032602	chemokine production	89	6	5.56466e-05	APOD, TLR7, EPHA2, TNFSF4, EGR1, IL1B
371	GO:0050803	regulation of synapse structure or activity	227	9	5.56673e-05	ARC, KIF1A, SIX1, CDH2, LRRK2, PTPRS, MEF2C, SIX4, AGRN, PTK2
372	GO:0031399	regulation of protein modification process	1862	30	5.62859e-05	TNFSF15, WNT11, IL2, TLR7, ROBO1, CCND1, CXCL10, C3, INAVA, CAMK2N1, PAX5, SPI1, EPHA2, CDH2, ADCY6, TCL1A, EGR1, FZD4, MMP9, IL1B, CCL22, IFNB1, GATA2, LRRK2, CCL3L3, HGF, MEF2C, DYSF, PTK2, BMP4, XDH
373	GO:0003231	cardiac ventricle development	130	7	5.6513e-05	WNT11, DSP, ROBO1, DLL4, JAG1, MEF2C, BMP4
374	GO:0045620	negative regulation of lymphocyte differentiation	55	5	5.65369e-05	IL2, TNFSF4, IFNB1, MDK, CR1, BMP4
375	GO:0009967	positive regulation of signal transduction	1681	28	5.77614e-05	TNFSF15, WNT11, ARC, IL2, TLR7, ROBO1, C3, INAVA, CD19, DLL4, DLL1, CDH2, FZD4, MMP9, IL1B, CCL22, IFNB1, LRRK2, CCL3L3, HGF, JAG1, SULF2, TGM2, TRPM4, MEF2C, PTK2, BMP4, XDH
376	GO:0030183	B cell differentiation	131	7	5.93302e-05	IL2, VCAM1, MS4A1, BLNK, CD19, AICDA, DLL1, IFNB1, CR1
377	GO:0008285	negative regulation of cell population proliferation	759	17	6.03486e-05	WNT11, APOD, IL2, CBFA2T3, ROBO1, MNDA, CAMK2N1, DHRS2, DLL4, DLL1, SSTR2, IL1B, GATA2, CCL3L3, MEF2C, CR1, BMP4, XDH
378	GO:0032990	cell part morphogenesis	685	16	6.12913e-05	EMX1, MAP1B, ARC, SDC2, VSTM2L, KIF1A, ROBO1, NFASC, EPHA2, CDH2, LAMA5, FZD4, LRRK2, PTPRS, MDK, NR4A2, PTK2
379	GO:0048585	negative regulation of response to stimulus	1690	28	6.33394e-05	WNT11, APOD, IL2, RTN4RL1, ROBO1, CAMK2N1, EPHA2, DLL4, TNFSF4, DLL1, CDH2, SHISA2, EGR1, FZD4, MMP9, IL1B, IFNB1, GATA2, LRRK2, FCRLB, HGF, PTPRS, MDK, SULF2, CR1, NR4A2, ARHGAP24, BMP4, XDH
380	GO:0010557	positive regulation of macromolecule biosynthetic process	1875	30	6.38421e-05	WNT11, EGR4, IL2, MKX, CXCL10, FOS, PAX5, SPI1, HOXB9, AICDA, DLL1, SIX1, GRHL3, EGR1, FZD4, IL1B, IFNB1, GATA2, LRRK2, SPIB, HGF, JAG1, MEF2C, NR4A2, SIX4, CDH1, AGRN, BMP4
381	GO:0022408	negative regulation of cell-cell adhesion	180	8	6.53499e-05	IL2, TNFSF4, IFNB1, JAG1, MDK, CR1, CDH1, PTK2, BMP4
382	GO:0048704	embryonic skeletal system morphogenesis	93	6	7.12118e-05	PAX5, HOXB9, SIX1, HOXB6, MEF2C, SIX4, BMP4
383	GO:0003008	system process	2171	33	7.15097e-05	BVES, ARC, IL2, DSP, CXCL10, INAVA, CAMK2N1, FOS, NFASC, IGKV3-20, SCN11A, DLL4, DLL1, SIX1, SCN2A, SSTR2, ADCY6, KCNMA1, IGHA2, FZD4, CNR1, IL1B, CYP4F2, TJP1, LRRK2, IGHA1, HGF, SULF2, TRPM4, MEF2C, DYSF, PTK2, MYO7A, BMP4
384	GO:0051146	striated muscle cell differentiation	292	10	7.38281e-05	BVES, CXCL10, DLL1, SIX1, CDH2, CXCL9, MEF2C, DYSF, SIX4, BMP4
385	GO:0002444	myeloid leukocyte mediated immunity	551	14	7.38682e-05	SIGLEC5, SERPINB10, DSP, SIGLEC14, QPCT, MNDA, C3, NFASC, OSCAR, GPR84, MMP9, GATA2, CYBB, CR1
386	GO:2000145	regulation of cell motility	1011	20	7.54389e-05	WNT11, APOD, ROBO1, CXCL10, EPHA2, DLL4, LAMA5, MMP9, IL1B, FRMD5, TJP1, GATA2, AMOTL2, HGF, JAG1, MDK, MEF2C, DYSF, CDH1, PTK2, BMP4
387	GO:1903508	positive regulation of nucleic acid-templated transcription	1617	27	7.60764e-05	WNT11, EGR4, IL2, MKX, CXCL10, FOS, PAX5, SPI1, HOXB9, AICDA, DLL1, SIX1, GRHL3, EGR1, FZD4, IL1B, IFNB1, GATA2, SPIB, HGF, JAG1, MEF2C, NR4A2, SIX4, CDH1, AGRN, BMP4
388	GO:1902680	positive regulation of RNA biosynthetic process	1618	27	7.68653e-05	WNT11, EGR4, IL2, MKX, CXCL10, FOS, PAX5, SPI1, HOXB9, AICDA, DLL1, SIX1, GRHL3, EGR1, FZD4, IL1B, IFNB1, GATA2, SPIB, HGF, JAG1, MEF2C, NR4A2, SIX4, CDH1, AGRN, BMP4
389	GO:0043312	neutrophil degranulation	484	13	7.70141e-05	SIGLEC5, SERPINB10, DSP, SIGLEC14, QPCT, MNDA, C3, NFASC, OSCAR, GPR84, MMP9, CYBB, CR1
390	GO:0019220	regulation of phosphate metabolic process	1804	29	7.88913e-05	TNFSF15, WNT11, IL2, CBFA2T3, TLR7, ROBO1, CCND1, CXCL10, C3, INAVA, CAMK2N1, EPHA2, CD19, CDH2, ADCY6, TCL1A, EGR1, FZD4, MMP9, IL1B, CCL22, IFNB1, LRRK2, CCL3L3, HGF, MEF2C, PTK2, BMP4, XDH
391	GO:0051607	defense response to virus	238	9	8.00418e-05	TLR7, CXCL10, IFI27, AICDA, CXCL9, IFIT1B, IL1B, IFNB1, IFIT2
392	GO:0043009	chordate embryonic development	627	15	8.01351e-05	EMX1, WNT11, ST14, PAX5, EPHA2, HOXB9, DLL1, SIX1, GRHL3, HOXB6, TJP1, GATA2, DZIP1L, SULF2, MEF2C, SIX4, BMP4
393	GO:0042100	B cell proliferation	95	6	8.01992e-05	IL2, MNDA, MS4A1, CD19, IFNB1, MEF2C
394	GO:1990868	response to chemokine	95	6	8.01992e-05	CXCL11, ROBO1, CXCL10, CXCL9, CCL22, CCL3L3
395	GO:1990869	cellular response to chemokine	95	6	8.01992e-05	CXCL11, ROBO1, CXCL10, CXCL9, CCL22, CCL3L3
396	GO:0048871	multicellular organismal homeostasis	486	13	8.02613e-05	INAVA, OSCAR, DLL1, GRHL3, ADCY6, EGR1, IGHA2, CNR1, IL1B, CYP4F2, TJP1, GATA2, IGHA1
397	GO:0051174	regulation of phosphorus metabolic process	1806	29	8.04353e-05	TNFSF15, WNT11, IL2, CBFA2T3, TLR7, ROBO1, CCND1, CXCL10, C3, INAVA, CAMK2N1, EPHA2, CD19, CDH2, ADCY6, TCL1A, EGR1, FZD4, MMP9, IL1B, CCL22, IFNB1, LRRK2, CCL3L3, HGF, MEF2C, PTK2, BMP4, XDH
398	GO:0002283	neutrophil activation involved in immune response	487	13	8.1929e-05	SIGLEC5, SERPINB10, DSP, SIGLEC14, QPCT, MNDA, C3, NFASC, OSCAR, GPR84, MMP9, CYBB, CR1
399	GO:0071495	cellular response to endogenous stimulus	1445	25	8.22045e-05	MAP1B, TNC, VCAM1, FOS, DLL4, TNFSF4, COL6A1, SIX1, SHISA2, SSTR2, ADCY6, EGR1, ESRP2, IL1B, LRRK2, CYBB, SULF2, TRPM4, MEF2C, NR4A2, CDH1, PTK2, BMP4, SLC34A1
400	GO:0070661	leukocyte proliferation	298	10	8.7337e-05	IL2, VCAM1, MNDA, MS4A1, CD19, TNFSF4, IL1B, IFNB1, MEF2C, CR1, PTK2, BMP4
401	GO:0010035	response to inorganic substance	561	14	8.93027e-05	MAP1B, SLC30A3, VCAM1, CCND1, FOS, TNFSF4, KCNMA1, MMP9, LRRK2, CYBB, HGF, MEF2C, CDH1, SLC34A1
402	GO:0001657	ureteric bud development	97	6	9.00679e-05	WNT11, SIX1, LAMA5, SIX4, BASP1, BMP4
403	GO:0010647	positive regulation of cell communication	1913	30	9.14867e-05	TNFSF15, WNT11, ARC, IL2, TLR7, ROBO1, C3, INAVA, CAMK2N1, CD19, DLL4, DLL1, CDH2, FZD4, MMP9, IL1B, CCL22, IFNB1, LRRK2, CCL3L3, HGF, JAG1, SULF2, TGM2, TRPM4, MEF2C, PTK2, BMP4, XDH
404	GO:0003170	heart valve development	61	5	9.32456e-05	ROBO1, DLL4, JAG1, MEF2C, BMP4
405	GO:0010038	response to metal ion	362	11	9.42027e-05	SLC30A3, VCAM1, CCND1, FOS, KCNMA1, MMP9, LRRK2, CYBB, MEF2C, CDH1, SLC34A1
406	GO:0072163	mesonephric epithelium development	98	6	9.53518e-05	WNT11, SIX1, LAMA5, SIX4, BASP1, BMP4
407	GO:0072164	mesonephric tubule development	98	6	9.53518e-05	WNT11, SIX1, LAMA5, SIX4, BASP1, BMP4
408	GO:0001935	endothelial cell proliferation	191	8	9.88728e-05	EPHA2, DLL4, GATA2, MDK, MEF2C, DYSF, BMP4, XDH
409	GO:0043549	regulation of kinase activity	870	18	0.000100072	TNFSF15, WNT11, IL2, ROBO1, CCND1, CXCL10, INAVA, CAMK2N1, EPHA2, CD19, ADCY6, TCL1A, EGR1, FZD4, IL1B, LRRK2, HGF, MEF2C, PTK2, BMP4
410	GO:0042119	neutrophil activation	497	13	0.000100329	SIGLEC5, SERPINB10, DSP, SIGLEC14, QPCT, MNDA, C3, NFASC, OSCAR, GPR84, MMP9, CYBB, CR1
411	GO:0045944	positive regulation of transcription by RNA polymerase II	1201	22	0.000100365	EGR4, IL2, MKX, CXCL10, FOS, PAX5, SPI1, HOXB9, DLL1, SIX1, GRHL3, EGR1, IL1B, IFNB1, GATA2, SPIB, HGF, JAG1, MEF2C, NR4A2, SIX4, AGRN, BMP4
412	GO:0002446	neutrophil mediated immunity	498	13	0.000102352	SIGLEC5, SERPINB10, DSP, SIGLEC14, QPCT, MNDA, C3, NFASC, OSCAR, GPR84, MMP9, CYBB, CR1
413	GO:0048839	inner ear development	192	8	0.000102521	DLL1, SIX1, GRHL3, GATA2, JAG1, SIX4, MYO7A, BMP4
414	GO:0048872	homeostasis of number of cells	246	9	0.000102933	EMX1, TNFRSF17, IL2, SPI1, CDH2, HOXB6, GATA2, MEF2C, BMP4
415	GO:0031667	response to nutrient levels	499	13	0.00010441	MAP1B, WNT11, TNC, VCAM1, CCND1, CXCL10, SSTR2, CNR1, LRRK2, CYBB, SLC34A1
416	GO:0007169	transmembrane receptor protein tyrosine kinase signaling pathway	719	16	0.000107488	APOD, SDC2, ROBO1, EPHA2, BLNK, DLL1, SHISA2, ESRP2, FZD4, MMP9, IL1B, CYBB, HGF, SULF2, PTK2, XDH
417	GO:0009792	embryo development ending in birth or egg hatching	644	15	0.000107635	EMX1, WNT11, ST14, PAX5, EPHA2, HOXB9, DLL1, SIX1, GRHL3, HOXB6, TJP1, GATA2, DZIP1L, SULF2, MEF2C, SIX4, BMP4
418	GO:0036230	granulocyte activation	503	13	0.000113004	SIGLEC5, SERPINB10, DSP, SIGLEC14, QPCT, MNDA, C3, NFASC, OSCAR, GPR84, MMP9, CYBB, CR1
419	GO:0002683	negative regulation of immune system process	435	12	0.000113378	APOD, IL2, MNDA, TNFSF4, DLL1, CNR1, IFNB1, GATA2, FCRLB, MDK, CR1, BMP4
420	GO:0048812	neuron projection morphogenesis	648	15	0.000115191	EMX1, MAP1B, ARC, SDC2, VSTM2L, KIF1A, ROBO1, NFASC, EPHA2, CDH2, LAMA5, FZD4, LRRK2, PTPRS, NR4A2, PTK2
421	GO:0001823	mesonephros development	102	6	0.000119005	WNT11, SIX1, LAMA5, SIX4, BASP1, BMP4
422	GO:0002367	cytokine production involved in immune response	102	6	0.000119005	RAET1G, INAVA, TNFSF4, IL1B, IFNB1, TRPM4
423	GO:0071417	cellular response to organonitrogen compound	650	15	0.000119139	MAP1B, VCAM1, COL6A1, SIX1, ADCY6, EGR1, IL1B, LRRK2, CYBB, TRPM4, MEF2C, NR4A2, CDH1, PTK2, SLC34A1
424	GO:0071236	cellular response to antibiotic	147	7	0.000122432	MEF2C
425	GO:1902106	negative regulation of leukocyte differentiation	103	6	0.00012559	IL2, TNFSF4, IFNB1, GATA2, MDK, CR1, BMP4
426	GO:0034332	adherens junction organization	65	5	0.000126377	DSP, INAVA, CDH2, NECTIN4, TJP1, CDH1
427	GO:0060675	ureteric bud morphogenesis	65	5	0.000126377	WNT11, SIX1, LAMA5, SIX4, BMP4
428	GO:0048663	neuron fate commitment	65	5	0.000126377	DLL4, DLL1, SIX1, GATA2, BMP4
429	GO:0060541	respiratory system development	198	8	0.000126824	WNT11, TNC, SIX1, LAMA5, ESRP2, SIX4, BASP1, BMP4
430	GO:0072171	mesonephric tubule morphogenesis	66	5	0.000135913	WNT11, SIX1, LAMA5, SIX4, BMP4
431	GO:1904888	cranial skeletal system development	66	5	0.000135913	PAX5, SIX1, MEF2C, SIX4, BMP4
432	GO:0007507	heart development	586	14	0.000140733	BVES, WNT11, DSP, VCAM1, ROBO1, DLL4, COL5A1, DLL1, SIX1, JAG1, MEF2C, BASP1, PTK2, BMP4
433	GO:0120039	plasma membrane bounded cell projection morphogenesis	662	15	0.000145403	EMX1, MAP1B, ARC, SDC2, VSTM2L, KIF1A, ROBO1, NFASC, EPHA2, CDH2, LAMA5, FZD4, LRRK2, PTPRS, NR4A2, PTK2
434	GO:0035556	intracellular signal transduction	2856	39	0.000146543	TNFSF15, WNT11, IL2, CXCL11, TLR7, VCAM1, ROBO1, MOB3B, CXCL10, RRAD, INAVA, CAMK2N1, EPHA2, BLNK, CD19, CDH2, CXCL9, SCN2A, IQSEC2, ADCY6, ARHGEF17, FZD4, CNR1, MMP9, IL1B, CCL22, TJP1, LRRK2, CCL3L3, TNS1, AMOTL2, HGF, TGM2, TRPM4, MEF2C, ARHGAP31, PTK2, ARHGAP24, BMP4, XDH
435	GO:0051963	regulation of synapse assembly	106	6	0.000147092	SIX1, PTPRS, MEF2C, SIX4, AGRN, PTK2
436	GO:0002456	T cell mediated immunity	106	6	0.000147092	TNFSF4, IL1B, IFNB1, JAG1, TRPM4
437	GO:0031401	positive regulation of protein modification process	1234	22	0.000147643	TNFSF15, WNT11, IL2, ROBO1, CCND1, C3, INAVA, CDH2, ADCY6, TCL1A, EGR1, FZD4, MMP9, IL1B, CCL22, IFNB1, LRRK2, CCL3L3, HGF, MEF2C, PTK2, BMP4, XDH
438	GO:0007204	positive regulation of cytosolic calcium ion concentration	318	10	0.000148513	IL2, CXCL11, CXCL10, MS4A1, CD19, CXCL9, GATA2, TGM2, TRPM4
439	GO:1903169	regulation of calcium ion transmembrane transport	152	7	0.000150692	CXCL11, CXCL10, RRAD, CD19, CXCL9, DYSF, CBARP
440	GO:0016055	Wnt signaling pathway	519	13	0.000153784	WNT11, CCND1, CDH2, GRHL3, SHISA2, EGR1, FZD4, LRRK2, AMOTL2, MDK, SULF2, TRPM4, NR4A2
441	GO:0045765	regulation of angiogenesis	383	11	0.000154289	CXCL10, C3, EPHA2, ISM1, DLL4, DLL1, IL1B, TJP1, GATA2, CYBB, HGF, MDK
442	GO:0035924	cellular response to vascular endothelial growth factor stimulus	68	5	0.000156631	VCAM1, ROBO1, DLL4, DLL1, XDH
443	GO:0198738	cell-cell signaling by wnt	521	13	0.000159678	WNT11, CCND1, CDH2, GRHL3, SHISA2, EGR1, FZD4, LRRK2, AMOTL2, MDK, SULF2, TRPM4, NR4A2
444	GO:0043066	negative regulation of apoptotic process	908	18	0.000169817	WNT11, SERPINB10, VSTM2L, IL2, DHRS2, DLL1, SIX1, TCL1A, MMP9, IL1B, TJP1, GATA2, LRRK2, HGF, MDK, MEF2C, NR4A2, SIX4, PTK2, BMP4
445	GO:1903707	negative regulation of hemopoiesis	155	7	0.00017004	IL2, TNFSF4, DLL1, IFNB1, GATA2, MDK, CR1, BMP4
446	GO:0051254	positive regulation of RNA metabolic process	1702	27	0.000176288	WNT11, EGR4, IL2, MKX, CXCL10, FOS, PAX5, SPI1, HOXB9, AICDA, DLL1, SIX1, GRHL3, EGR1, FZD4, IL1B, IFNB1, GATA2, SPIB, HGF, JAG1, MEF2C, NR4A2, SIX4, CDH1, AGRN, BMP4
447	GO:0030856	regulation of epithelial cell differentiation	156	7	0.000176919	CCND1, DLL1, MMP9, IL1B, JAG1, BMP4, XDH
448	GO:0097529	myeloid leukocyte migration	208	8	0.000177804	CXCL11, CXCL10, CXCL9, IL1B, CCL22, CCL3L3, MDK, DYSF, PTK2
449	GO:0006024	glycosaminoglycan biosynthetic process	110	6	0.000180186	SDC2, VCAN, CHST15, CHST3, IL1B, AGRN
450	GO:0014706	striated muscle tissue development	390	11	0.000180471	BVES, DSP, FOS, PAX5, DLL4, DLL1, SIX1, EGR1, MEF2C, SIX4, BMP4
451	GO:0009611	response to wounding	677	15	0.000185209	MAP1B, APOD, TNC, DSP, RTN4RL1, COL5A1, GRHL3, CYP4F2, IFNB1, GATA2, PPL, PTPRS, MDK, SULF2, DYSF, PTK2, ARHGAP24
452	GO:0009719	response to endogenous stimulus	1708	27	0.000186559	MAP1B, TNC, VCAM1, CCND1, FOS, DLL4, TNFSF4, COL6A1, SIX1, SHISA2, SSTR2, ADCY6, EGR1, ESRP2, IL1B, LRRK2, CYBB, SULF2, TRPM4, MEF2C, NR4A2, CDH1, PTK2, BMP4, SLC34A1
453	GO:0043068	positive regulation of programmed cell death	679	15	0.000191172	TNFSF15, WNT11, ROBO1, MNDA, KCNMA1, ARHGEF17, CNR1, MMP9, IFNB1, LRRK2, IFIT2, TGM2, MEF2C, BMP4, XDH
454	GO:0001667	ameboidal-type cell migration	461	12	0.000193999	WNT11, ROBO1, EPHA2, DLL4, CDH2, LAMA5, MMP9, GATA2, TNS1, AMOTL2, MEF2C, PTK2, BMP4
455	GO:0071396	cellular response to lipid	608	14	0.000205516	WNT11, TNC, CXCL11, CXCL10, AICDA, TNFSF4, CXCL9, SSTR2, ADCY6, FZD4, IL1B, MEF2C, BMP4
456	GO:0030203	glycosaminoglycan metabolic process	160	7	0.00020672	SDC2, VCAN, CHST15, CHST3, IL1B, HGF, AGRN
457	GO:0071407	cellular response to organic cyclic compound	609	14	0.000208989	TNC, SIX1, SSTR2, ADCY6, EGR1, IL1B, IFNB1, LRRK2, TRPM4, MEF2C, CDH1, BMP4, SLC34A1
458	GO:0030029	actin filament-based process	763	16	0.000210733	WNT11, DSP, ASAP3, GRHL3, IQSEC2, MARCKS, XIRP1, ARHGEF17, FRMD5, TJP1, AMOTL2, EPB41L1, MDK, TRPM4, MEF2C, SIX4, MYO7A
459	GO:0009891	positive regulation of biosynthetic process	2007	30	0.00021162	WNT11, EGR4, IL2, MKX, CXCL10, FOS, PAX5, SPI1, HOXB9, AICDA, DLL1, SIX1, GRHL3, EGR1, FZD4, IL1B, IFNB1, GATA2, LRRK2, SPIB, HGF, JAG1, MEF2C, NR4A2, SIX4, CDH1, AGRN, BMP4
460	GO:0043069	negative regulation of programmed cell death	928	18	0.000221399	WNT11, SERPINB10, VSTM2L, IL2, DHRS2, DLL1, SIX1, TCL1A, MMP9, IL1B, TJP1, GATA2, LRRK2, HGF, MDK, MEF2C, NR4A2, SIX4, PTK2, BMP4
461	GO:0034220	ion transmembrane transport	1183	21	0.000222542	SLC30A3, ARC, CXCL11, CXCL10, RRAD, CLIC6, GRIK4, CD19, SCN11A, CXCL9, SCN2A, KCNMA1, MMP9, CYBB, SLC43A2, TRPM4, MEF2C, DYSF, CACNA1E, CBARP, SLC34A1
462	GO:0061448	connective tissue development	273	9	0.000224521	WNT11, COL5A1, EGR1, MDK, SULF2, TRPM4, MEF2C, BMP4
463	GO:0006023	aminoglycan biosynthetic process	115	6	0.000229531	SDC2, VCAN, CHST15, CHST3, IL1B, AGRN
464	GO:0060998	regulation of dendritic spine development	74	5	0.000233452	ARC, IL2, KIF1A, LRRK2, PTPRS, MEF2C
465	GO:0072078	nephron tubule morphogenesis	74	5	0.000233452	WNT11, SIX1, LAMA5, SIX4, BMP4
466	GO:0032880	regulation of protein localization	1020	19	0.000246357	APOD, ARC, IL2, CAMK2N1, EPHA2, IFI27, TNFSF4, SIX1, CDH2, IQSEC2, CNR1, IL1B, LRRK2, DZIP1L, TRPM4, CACNA1E, SIX4, CDH1, BMP4
467	GO:0071496	cellular response to external stimulus	339	10	0.000248247	WNT11, TNC, TLR7, VCAM1, FOS, IL1B, LRRK2, NR4A2
468	GO:0051336	regulation of hydrolase activity	1281	22	0.000248889	TNFSF15, BVES, WNT11, SERPINB10, SPINK2, ROBO1, C3, EPHA2, ASAP3, GRHL3, MMP9, CCL22, LRRK2, CCL3L3, HGF, MEF2C, CR1, ARHGAP31, AGRN, PTK2, ARHGAP24, XDH
469	GO:0098655	cation transmembrane transport	855	17	0.000249309	SLC30A3, ARC, CXCL11, CXCL10, RRAD, CD19, SCN11A, CXCL9, SCN2A, KCNMA1, MMP9, SLC43A2, TRPM4, MEF2C, DYSF, CACNA1E, CBARP, SLC34A1
470	GO:0043583	ear development	219	8	0.000252232	DLL1, SIX1, GRHL3, GATA2, JAG1, SIX4, MYO7A, BMP4
471	GO:0009952	anterior/posterior pattern specification	219	8	0.000252232	HES4, ARC, HES2, HOXB9, DLL1, HOXB6, BASP1, BMP4
472	GO:1903706	regulation of hemopoiesis	475	12	0.000254836	IL2, FOS, SPI1, TNFSF4, DLL1, IL1B, IFNB1, GATA2, JAG1, MDK, MEF2C, CR1, BMP4
473	GO:0051649	establishment of localization in cell	2729	37	0.000257104	MAP1B, BVES, APOD, ARC, SIGLEC5, SERPINB10, DSP, SIGLEC14, QPCT, CXCL11, KIF1A, MNDA, CXCL10, C3, CAMK2N1, MS4A1, NFASC, OSCAR, CD19, IFI27, CDH2, CXCL9, GPR84, MMP9, IL1B, GATA2, LRRK2, CYBB, HGF, TRPM4, MEF2C, CR1, CDH1, PTK2, MYO7A, BMP4, BICDL2
474	GO:0051246	regulation of protein metabolic process	2832	38	0.000257628	TNFSF15, WNT11, APOD, SERPINB10, IL2, CBFA2T3, SPINK2, TLR7, ROBO1, CCND1, CXCL10, C3, INAVA, CAMK2N1, PAX5, SPI1, EPHA2, IGF2BP1, CDH2, ADCY6, TCL1A, EGR1, FZD4, MMP9, IL1B, CCL22, IFNB1, GATA2, LRRK2, CCL3L3, HGF, MEF2C, DYSF, CR1, CDH1, PTK2, BMP4, XDH
475	GO:0043087	regulation of GTPase activity	476	12	0.000259742	BVES, WNT11, EPHA2, ASAP3, GRHL3, CCL22, LRRK2, CCL3L3, ARHGAP31, AGRN, PTK2, ARHGAP24
476	GO:0048762	mesenchymal cell differentiation	220	8	0.000260102	WNT11, CDH2, LAMA5, IL1B, HGF, JAG1, MDK, MEF2C, BMP4
477	GO:1904062	regulation of cation transmembrane transport	341	10	0.00026014	ARC, CXCL11, CXCL10, RRAD, CD19, CXCL9, MMP9, SLC43A2, MEF2C, DYSF, CBARP
478	GO:0072088	nephron epithelium morphogenesis	76	5	0.000264537	WNT11, SIX1, LAMA5, SIX4, BMP4
479	GO:0048678	response to axon injury	76	5	0.000264537	MAP1B, APOD, TNC, RTN4RL1, PTPRS
480	GO:0007492	endoderm development	76	5	0.000264537	ARC, COL5A1, COL6A1, MMP9, BMP4
481	GO:0060537	muscle tissue development	408	11	0.000265673	BVES, DSP, FOS, PAX5, DLL4, DLL1, SIX1, EGR1, MEF2C, SIX4, BMP4
482	GO:0070838	divalent metal ion transport	479	12	0.000274946	SLC30A3, GJA4, CXCL11, CXCL10, RRAD, MS4A1, CD19, CXCL9, TRPM4, DYSF, CACNA1E, CBARP
483	GO:0072028	nephron morphogenesis	78	5	0.000298667	WNT11, SIX1, LAMA5, SIX4, BMP4
484	GO:0070997	neuron death	347	10	0.000298723	VSTM2L, FOS, SIX1, SCN2A, EGR1, LRRK2, MDK, MEF2C, NR4A2, SIX4
485	GO:0048638	regulation of developmental growth	347	10	0.000298723	MAP1B, DLL1, SIX1, PTPRS, MEF2C, SIX4, BASP1, AGRN, PTK2, BMP4
486	GO:0006022	aminoglycan metabolic process	170	7	0.000299218	SDC2, VCAN, CHST15, CHST3, IL1B, HGF, AGRN
487	GO:0001704	formation of primary germ layer	121	6	0.000302155	WNT11, EPHA2, COL5A1, COL6A1, MMP9, BMP4
488	GO:0019730	antimicrobial humoral response	121	6	0.000302155	CXCL11, CXCL10, IGKV3-20, CXCL9, IGHA2, IGHA1
489	GO:0045665	negative regulation of neuron differentiation	225	8	0.000302525	RTN4RL1, DLL1, ADCY6, LRRK2, PTPRS, JAG1, PTK2
490	GO:0003205	cardiac chamber development	171	7	0.000310047	WNT11, DSP, ROBO1, DLL4, JAG1, MEF2C, BMP4
491	GO:0072511	divalent inorganic cation transport	486	12	0.000313388	SLC30A3, GJA4, CXCL11, CXCL10, RRAD, MS4A1, CD19, CXCL9, TRPM4, DYSF, CACNA1E, CBARP
492	GO:0045935	positive regulation of nucleobase-containing compound metabolic process	1861	28	0.000315557	WNT11, EGR4, IL2, MKX, CXCL10, FOS, PAX5, SPI1, HOXB9, AICDA, TNFSF4, DLL1, SIX1, GRHL3, EGR1, FZD4, IL1B, IFNB1, GATA2, SPIB, HGF, JAG1, MEF2C, NR4A2, SIX4, CDH1, AGRN, BMP4
493	GO:0045859	regulation of protein kinase activity	792	16	0.000318699	TNFSF15, WNT11, ROBO1, CCND1, CXCL10, INAVA, CAMK2N1, ADCY6, TCL1A, EGR1, FZD4, IL1B, LRRK2, HGF, MEF2C, PTK2, BMP4
494	GO:0007167	enzyme linked receptor protein signaling pathway	1045	19	0.000332816	APOD, SDC2, ROBO1, FOS, EPHA2, BLNK, DLL1, SHISA2, EGR1, ESRP2, FZD4, MMP9, IL1B, CYBB, HGF, SULF2, PTK2, BMP4, XDH
495	GO:0042107	cytokine metabolic process	124	6	0.000344649	TNFSF15, IGF2BP1
496	GO:1904018	positive regulation of vasculature development	230	8	0.00035044	C3, DLL1, EGR1, IL1B, TJP1, GATA2, CYBB, HGF, MDK
497	GO:0002695	negative regulation of leukocyte activation	175	7	0.000356552	IL2, MNDA, TNFSF4, CNR1, IFNB1, MDK, CR1, BMP4
498	GO:0031328	positive regulation of cellular biosynthetic process	1973	29	0.000359339	WNT11, EGR4, IL2, MKX, CXCL10, FOS, PAX5, SPI1, HOXB9, AICDA, DLL1, SIX1, GRHL3, EGR1, FZD4, IL1B, IFNB1, GATA2, SPIB, HGF, JAG1, MEF2C, NR4A2, SIX4, CDH1, AGRN, BMP4
499	GO:0051480	regulation of cytosolic calcium ion concentration	356	10	0.000365496	IL2, CXCL11, CXCL10, MS4A1, CD19, CXCL9, GATA2, TGM2, TRPM4
500	GO:0001936	regulation of endothelial cell proliferation	176	7	0.000369009	DLL4, GATA2, MDK, MEF2C, DYSF, BMP4, XDH
501	GO:0045667	regulation of osteoblast differentiation	126	6	0.000375482	HGF, JAG1, TRPM4, MEF2C, PTK2, BMP4
502	GO:0032642	regulation of chemokine production	82	5	0.000376837	APOD, TLR7, EPHA2, EGR1, IL1B
503	GO:0051338	regulation of transferase activity	974	18	0.000394779	TNFSF15, WNT11, IL2, ROBO1, CCND1, CXCL10, INAVA, CAMK2N1, EPHA2, CD19, ADCY6, TCL1A, EGR1, FZD4, IL1B, LRRK2, HGF, MEF2C, PTK2, BMP4
504	GO:0050768	negative regulation of neurogenesis	295	9	0.000396012	RTN4RL1, DLL1, ADCY6, IL1B, LRRK2, PTPRS, JAG1, PTK2
505	GO:0060560	developmental growth involved in morphogenesis	235	8	0.000404369	EMX1, MAP1B, WNT11, TNC, SIX1, PTPRS, SIX4, BMP4
506	GO:0048771	tissue remodeling	179	7	0.000408486	IL2, EPHA2, OSCAR, DLL4, JAG1, MDK, TGM2, MEF2C
507	GO:0035690	cellular response to drug	430	11	0.000413786	IL1B, MEF2C
508	GO:0002718	regulation of cytokine production involved in immune response	84	5	0.000421275	RAET1G, TNFSF4, IL1B, IFNB1, TRPM4
509	GO:0002285	lymphocyte activation involved in immune response	180	7	0.00042237	IL2, CD19, AICDA, TNFSF4, DLL1, IFNB1, MDK, CR1
510	GO:0051247	positive regulation of protein metabolic process	1705	26	0.000428614	TNFSF15, WNT11, IL2, CBFA2T3, ROBO1, CCND1, C3, INAVA, CDH2, ADCY6, TCL1A, EGR1, FZD4, MMP9, IL1B, CCL22, IFNB1, LRRK2, CCL3L3, HGF, MEF2C, CR1, PTK2, BMP4, XDH
511	GO:0150063	visual system development	365	10	0.000444283	C3, EPHA2, DLL4, COL5A1, DLL1, GRHL3, FZD4, JAG1, MYO7A, BMP4
512	GO:0009725	response to hormone	984	18	0.000445196	MAP1B, TNC, CCND1, FOS, TNFSF4, SSTR2, ADCY6, EGR1, IL1B, CYBB, MEF2C, NR4A2, PTK2, BMP4, SLC34A1
513	GO:0040007	growth	984	18	0.000445196	EMX1, MAP1B, WNT11, APOD, TNC, IL2, DLL1, SIX1, PTPRS, MDK, MEF2C, DYSF, SIX4, BASP1, AGRN, PTK2, BMP4
514	GO:0006816	calcium ion transport	434	11	0.000447046	GJA4, CXCL11, CXCL10, RRAD, MS4A1, CD19, CXCL9, TRPM4, DYSF, CACNA1E, CBARP
515	GO:0006811	ion transport	1710	26	0.000447913	SLC30A3, GJA4, ARC, CXCL11, CXCL10, RRAD, CLIC6, MS4A1, GRIK4, CD19, SCN11A, CXCL9, SCN2A, KCNMA1, CNR1, MMP9, IL1B, CYP4F2, CYBB, SLC43A2, TRPM4, MEF2C, DYSF, CACNA1E, CBARP, CR1, SLC34A1
516	GO:0050804	modulation of chemical synaptic transmission	435	11	0.000455703	MAP1B, ARC, GRIK4, CDH2, IQSEC2, CNR1, IL1B, LRRK2, PTPRS, MEF2C, CDH1
517	GO:0010769	regulation of cell morphogenesis involved in differentiation	301	9	0.000458043	MAP1B, ARC, SDC2, KIF1A, ROBO1, CDH2, LRRK2, PTPRS, MDK, PTK2
518	GO:0099177	regulation of trans-synaptic signaling	436	11	0.000464499	MAP1B, ARC, GRIK4, CDH2, IQSEC2, CNR1, IL1B, LRRK2, PTPRS, MEF2C, CDH1
519	GO:0030217	T cell differentiation	240	8	0.000464862	IL2, DLL4, TNFSF4, EGR1, IL1B, IFNB1, MDK, CR1, BMP4
520	GO:0098771	inorganic ion homeostasis	741	15	0.000479835	SLC30A3, IL2, CXCL11, CXCL10, CAMK2N1, MS4A1, CD19, CXCL9, KCNMA1, CYP4F2, GATA2, LRRK2, TGM2, TRPM4, SLC34A1
521	GO:0006812	cation transport	1165	20	0.00048194	SLC30A3, GJA4, ARC, CXCL11, CXCL10, RRAD, MS4A1, CD19, SCN11A, CXCL9, SCN2A, KCNMA1, CNR1, MMP9, SLC43A2, TRPM4, MEF2C, DYSF, CACNA1E, CBARP, SLC34A1
522	GO:0048880	sensory system development	370	10	0.000493836	C3, EPHA2, DLL4, COL5A1, DLL1, GRHL3, FZD4, JAG1, MYO7A, BMP4
523	GO:0006873	cellular ion homeostasis	665	14	0.000504115	SLC30A3, IL2, CXCL11, CXCL10, MS4A1, CD19, CXCL9, KCNMA1, GATA2, LRRK2, TGM2, TRPM4, SLC34A1
524	GO:0045666	positive regulation of neuron differentiation	371	10	0.000504278	MAP1B, IL2, ROBO1, FZD4, CNR1, GATA2, HGF, MDK, MEF2C, BMP4
525	GO:0097237	cellular response to toxic substance	245	8	0.000532504	ABTB2, LTC4S, TPO
526	GO:0002705	positive regulation of leukocyte mediated immunity	135	6	0.000541873	IL2, C3, RAET1G, TNFSF4, IL1B, GATA2
527	GO:0071248	cellular response to metal ion	188	7	0.000547552	FOS, MMP9, LRRK2, CYBB, MEF2C, CDH1, SLC34A1
528	GO:0043065	positive regulation of apoptotic process	671	14	0.000550505	TNFSF15, WNT11, ROBO1, MNDA, KCNMA1, ARHGEF17, CNR1, MMP9, IFNB1, IFIT2, TGM2, MEF2C, BMP4, XDH
529	GO:0031324	negative regulation of cellular metabolic process	2637	35	0.00057099	EMX1, WNT11, APOD, SERPINB10, IL2, CBFA2T3, SPINK2, HES2, MKX, CCND1, C3, CAMK2N1, PAX5, SPI1, IGF2BP1, DLL4, IFI27, AICDA, TNFSF4, SIX1, EGR1, CNR1, MMP9, IL1B, GATA2, LRRK2, HGF, MEF2C, DYSF, CR1, NR4A2, SIX4, BASP1, PTK2, BMP4, XDH
530	GO:1901652	response to peptide	520	12	0.000571509	MAP1B, VCAM1, INAVA, ADCY6, EGR1, MMP9, IL1B, CYBB, JAG1, NR4A2, PTK2, SLC34A1
531	GO:0001656	metanephros development	90	5	0.000578486	SIX1, EGR1, SIX4, BASP1, BMP4
532	GO:0010648	negative regulation of cell communication	1458	23	0.00059068	WNT11, APOD, ARC, ROBO1, CAMK2N1, EPHA2, DLL4, DLL1, CDH2, SHISA2, EGR1, FZD4, CNR1, MMP9, IL1B, GATA2, LRRK2, HGF, PTPRS, MDK, SULF2, NR4A2, ARHGAP24, BMP4, XDH
533	GO:1901214	regulation of neuron death	313	9	0.00060617	VSTM2L, FOS, SIX1, EGR1, LRRK2, MDK, MEF2C, NR4A2, SIX4
534	GO:0031323	regulation of cellular metabolic process	6218	67	0.000606856	EMX1, TNFSF15, BVES, HES4, WNT11, APOD, ARC, SERPINB10, EGR4, IL2, CBFA2T3, SPINK2, TLR7, ROBO1, HES2, MKX, CCND1, CXCL10, C3, INAVA, CAMK2N1, FOS, PAX5, SPI1, EPHA2, IGF2BP1, CD19, HOXB9, DLL4, IFI27, AICDA, TNFSF4, DLL1, SIX1, CDH2, GRHL3, ADCY6, TCL1A, EGR1, ESRP2, FZD4, CNR1, MMP9, IL1B, CCL22, IFNB1, HOXB6, GATA2, BATF2, LRRK2, CCL3L3, SPIB, HGF, JAG1, MEF2C, DYSF, CR1, NR4A2, SIX4, BASP1, C…
535	GO:0080134	regulation of response to stress	1461	23	0.000607466	APOD, IL2, RTN4RL1, TLR7, MNDA, C3, RAET1G, INAVA, TNFSF4, FZD4, CNR1, MMP9, IL1B, IFNB1, LRRK2, HGF, PTPRS, MDK, TGM2, MEF2C, CR1, PTK2, XDH
536	GO:0051899	membrane depolarization	91	5	0.000608453	SCN11A, SCN2A, LRRK2, TRPM4, CACNA1E
537	GO:0002700	regulation of production of molecular mediator of immune response	138	6	0.000608481	IL2, RAET1G, TNFSF4, IL1B, IFNB1, TRPM4, CR1
538	GO:0023057	negative regulation of signaling	1462	23	0.000613153	WNT11, APOD, ARC, ROBO1, CAMK2N1, EPHA2, DLL4, DLL1, CDH2, SHISA2, EGR1, FZD4, CNR1, MMP9, IL1B, GATA2, LRRK2, HGF, PTPRS, MDK, SULF2, NR4A2, ARHGAP24, BMP4, XDH
539	GO:0051172	negative regulation of nitrogen compound metabolic process	2444	33	0.000622603	EMX1, WNT11, APOD, SERPINB10, IL2, CBFA2T3, SPINK2, HES2, MKX, CCND1, C3, CAMK2N1, PAX5, SPI1, IGF2BP1, DLL4, IFI27, AICDA, TNFSF4, SIX1, EGR1, MMP9, IL1B, GATA2, LRRK2, HGF, MEF2C, DYSF, CR1, NR4A2, SIX4, BASP1, BMP4, XDH
540	GO:0045580	regulation of T cell differentiation	139	6	0.00063204	IL2, TNFSF4, IL1B, IFNB1, MDK, CR1, BMP4
541	GO:0051345	positive regulation of hydrolase activity	762	15	0.000639049	TNFSF15, WNT11, ROBO1, EPHA2, ASAP3, GRHL3, CCL22, LRRK2, CCL3L3, MEF2C, CR1, ARHGAP31, AGRN, ARHGAP24, XDH
542	GO:0051961	negative regulation of nervous system development	316	9	0.000648755	RTN4RL1, DLL1, ADCY6, IL1B, LRRK2, PTPRS, JAG1, PTK2
543	GO:0042692	muscle cell differentiation	384	10	0.000657553	BVES, CXCL10, DLL1, SIX1, CDH2, CXCL9, MEF2C, DYSF, SIX4, BMP4
544	GO:0060548	negative regulation of cell death	1018	18	0.000660669	WNT11, SERPINB10, VSTM2L, IL2, DHRS2, DLL1, SIX1, TCL1A, MMP9, IL1B, TJP1, GATA2, LRRK2, HGF, MDK, MEF2C, NR4A2, SIX4, PTK2, BMP4
545	GO:0033273	response to vitamin	93	5	0.000671863	MAP1B, TNC, CCND1, CXCL10, SLC34A1
546	GO:0035249	synaptic transmission, glutamatergic	93	5	0.000671863	GRIK4, CDH2, CNR1, LRRK2, MEF2C
547	GO:0032268	regulation of cellular protein metabolic process	2662	35	0.000676764	TNFSF15, WNT11, SERPINB10, IL2, CBFA2T3, SPINK2, TLR7, ROBO1, CCND1, CXCL10, C3, INAVA, CAMK2N1, PAX5, SPI1, EPHA2, IGF2BP1, CDH2, ADCY6, TCL1A, EGR1, FZD4, MMP9, IL1B, CCL22, IFNB1, GATA2, LRRK2, CCL3L3, HGF, MEF2C, DYSF, CR1, PTK2, BMP4, XDH
548	GO:0001837	epithelial to mesenchymal transition	141	6	0.000681275	WNT11, IL1B, HGF, JAG1, MDK, BMP4
549	GO:0070588	calcium ion transmembrane transport	319	9	0.000693756	CXCL11, CXCL10, RRAD, CD19, CXCL9, TRPM4, DYSF, CACNA1E, CBARP
550	GO:0030879	mammary gland development	142	6	0.000706979	ROBO1, CCND1, EPHA2, HOXB9, BMP4, XDH
551	GO:0080090	regulation of primary metabolic process	6025	65	0.000738646	EMX1, TNFSF15, HES4, WNT11, APOD, SERPINB10, EGR4, IL2, CBFA2T3, SPINK2, TLR7, ROBO1, HES2, MKX, CCND1, CXCL10, C3, INAVA, CAMK2N1, FOS, PAX5, SPI1, EPHA2, IGF2BP1, CD19, HOXB9, DLL4, IFI27, AICDA, TNFSF4, DLL1, SIX1, CDH2, GRHL3, ADCY6, TCL1A, EGR1, ESRP2, FZD4, CNR1, MMP9, IL1B, CCL22, IFNB1, HOXB6, GATA2, BATF2, LRRK2, CCL3L3, SPIB, HGF, JAG1, MEF2C, DYSF, CR1, NR4A2, SIX4, BASP1, CDH1, AGRN, …
552	GO:0050866	negative regulation of cell activation	199	7	0.000766056	IL2, MNDA, TNFSF4, CNR1, IFNB1, MDK, CR1, BMP4
553	GO:0051962	positive regulation of nervous system development	541	12	0.000806602	MAP1B, IL2, ROBO1, FZD4, CNR1, IL1B, GATA2, HGF, MDK, MEF2C, AGRN, BMP4
554	GO:0032870	cellular response to hormone stimulus	698	14	0.000806901	MAP1B, TNC, FOS, TNFSF4, SSTR2, ADCY6, IL1B, MEF2C, NR4A2, PTK2, BMP4, SLC34A1
555	GO:0060996	dendritic spine development	97	5	0.000813368	ARC, IL2, KIF1A, LRRK2, PTPRS, MEF2C
556	GO:0051250	negative regulation of lymphocyte activation	146	6	0.000817386	IL2, MNDA, TNFSF4, IFNB1, MDK, CR1, BMP4
557	GO:0043524	negative regulation of neuron apoptotic process	147	6	0.000846958	VSTM2L, SIX1, MDK, MEF2C, NR4A2, SIX4
558	GO:0042472	inner ear morphogenesis	98	5	0.000851971	SIX1, GRHL3, GATA2, SIX4, MYO7A
559	GO:0009968	negative regulation of signal transduction	1312	21	0.000856643	WNT11, APOD, ROBO1, CAMK2N1, EPHA2, DLL4, DLL1, CDH2, SHISA2, EGR1, FZD4, MMP9, IL1B, GATA2, LRRK2, HGF, PTPRS, MDK, SULF2, NR4A2, ARHGAP24, BMP4, XDH
560	GO:0030278	regulation of ossification	203	7	0.000860727	HGF, JAG1, MDK, TRPM4, MEF2C, PTK2, BMP4
561	GO:0035148	tube formation	148	6	0.000877349	ST14, SIX1, GRHL3, TGM2, SIX4, BMP4
562	GO:0034764	positive regulation of transmembrane transport	204	7	0.000885778	ARC, CXCL11, CXCL10, C3, CD19, CXCL9, SLC34A1
563	GO:0045766	positive regulation of angiogenesis	204	7	0.000885778	C3, DLL1, IL1B, TJP1, GATA2, CYBB, HGF, MDK
564	GO:0007423	sensory organ development	547	12	0.000886991	EPHA2, DLL4, COL5A1, DLL1, SIX1, GRHL3, FZD4, GATA2, JAG1, SIX4, MYO7A, BMP4
565	GO:0050773	regulation of dendrite development	149	6	0.000908574	ARC, SDC2, IL2, KIF1A, LRRK2, PTPRS, MEF2C
566	GO:0048592	eye morphogenesis	149	6	0.000908574	EPHA2, COL5A1, DLL1, JAG1, MYO7A, BMP4
567	GO:0071222	cellular response to lipopolysaccharide	205	7	0.000911402	CXCL11, CXCL10, AICDA, TNFSF4, CXCL9, IL1B, MEF2C
568	GO:0050769	positive regulation of neurogenesis	474	11	0.000921637	MAP1B, IL2, ROBO1, FZD4, CNR1, IL1B, GATA2, HGF, MDK, MEF2C, BMP4
569	GO:0032270	positive regulation of cellular protein metabolic process	1603	24	0.000927874	TNFSF15, WNT11, IL2, CBFA2T3, ROBO1, CCND1, C3, INAVA, CDH2, ADCY6, TCL1A, EGR1, FZD4, MMP9, IL1B, CCL22, IFNB1, LRRK2, CCL3L3, HGF, MEF2C, CR1, PTK2, BMP4, XDH
570	GO:0022407	regulation of cell-cell adhesion	402	10	0.000931564	IL2, VCAM1, TNFSF4, IL1B, IFNB1, TJP1, JAG1, MDK, CR1, CDH1, PTK2, BMP4
571	GO:0043547	positive regulation of GTPase activity	402	10	0.000931564	WNT11, EPHA2, ASAP3, GRHL3, CCL22, LRRK2, CCL3L3, ARHGAP31, AGRN, ARHGAP24
572	GO:0034446	substrate adhesion-dependent cell spreading	100	5	0.000933253	BVES, LAMA5, FZD4, MDK, PTK2
573	GO:0007010	cytoskeleton organization	1321	21	0.000933413	MAP1B, WNT11, ARC, DSP, ASAP3, GRHL3, IQSEC2, MARCKS, XIRP1, ARHGEF17, EML1, FRMD5, TJP1, AMOTL2, PPL, EPB41L1, MDK, MEF2C, SIX4, AGRN, PTK2, MYO7A
574	GO:0010468	regulation of gene expression	5258	58	0.000934979	EMX1, HES4, WNT11, APOD, EGR4, TNC, IL2, CBFA2T3, TLR7, ROBO1, HES2, MKX, MNDA, CCND1, CXCL10, C3, RAET1G, INAVA, CAMK2N1, FOS, PAX5, SPI1, EPHA2, IGF2BP1, HOXB9, DLL4, IFI27, AICDA, TNFSF4, DLL1, SIX1, GRHL3, EGR1, ESRP2, FZD4, IL1B, IFNB1, HOXB6, GATA2, BATF2, LRRK2, SPIB, HGF, PTPRS, JAG1, MDK, SULF2, TRPM4, MEF2C, DYSF, CR1, NR4A2, SIX4, BASP1, CDH1, AGRN, BMP4, XDH
575	GO:0016331	morphogenesis of embryonic epithelium	150	6	0.000940647	ST14, SIX1, GRHL3, LAMA5, SIX4, BMP4
576	GO:0071902	positive regulation of protein serine/threonine kinase activity	334	9	0.000958674	ROBO1, CCND1, INAVA, TCL1A, FZD4, IL1B, LRRK2, HGF, MEF2C, BMP4
577	GO:0060255	regulation of macromolecule metabolic process	6799	71	0.000959641	EMX1, TNFSF15, BVES, HES4, WNT11, APOD, ARC, SERPINB10, EGR4, TNC, IL2, CBFA2T3, SPINK2, TLR7, ROBO1, HES2, MKX, MNDA, CCND1, CXCL10, C3, RAET1G, INAVA, CAMK2N1, FOS, PAX5, SPI1, EPHA2, IGF2BP1, HOXB9, DLL4, IFI27, AICDA, TNFSF4, DLL1, SIX1, CDH2, GRHL3, ADCY6, TCL1A, EGR1, ESRP2, FZD4, MMP9, IL1B, CCL22, IFNB1, HOXB6, GATA2, BATF2, LRRK2, CCL3L3, SPIB, HGF, PTPRS, JAG1, MDK, SULF2, TRPM4, MEF2C,…
578	GO:0051171	regulation of nitrogen compound metabolic process	5850	63	0.000971847	EMX1, TNFSF15, HES4, WNT11, APOD, SERPINB10, EGR4, IL2, CBFA2T3, SPINK2, TLR7, ROBO1, HES2, MKX, CCND1, CXCL10, C3, INAVA, CAMK2N1, FOS, PAX5, SPI1, EPHA2, IGF2BP1, HOXB9, DLL4, IFI27, AICDA, TNFSF4, DLL1, SIX1, CDH2, GRHL3, ADCY6, TCL1A, EGR1, ESRP2, FZD4, MMP9, IL1B, CCL22, IFNB1, HOXB6, GATA2, BATF2, LRRK2, CCL3L3, SPIB, HGF, JAG1, MEF2C, DYSF, CR1, NR4A2, SIX4, BASP1, CDH1, AGRN, PTK2, BMP4, …
579	GO:0060070	canonical Wnt signaling pathway	335	9	0.000978906	WNT11, CDH2, EGR1, FZD4, LRRK2, MDK, SULF2, TRPM4, NR4A2
580	GO:1901215	negative regulation of neuron death	208	7	0.000991794	VSTM2L, SIX1, LRRK2, MDK, MEF2C, NR4A2, SIX4
581	GO:0050670	regulation of lymphocyte proliferation	208	7	0.000991794	IL2, VCAM1, MNDA, TNFSF4, IL1B, MEF2C, CR1, BMP4
582	GO:0019222	regulation of metabolic process	7294	75	0.00100583	EMX1, TNFSF15, BVES, HES4, WNT11, APOD, ARC, SERPINB10, EGR4, TNC, IL2, CBFA2T3, SPINK2, TLR7, ROBO1, HES2, MKX, MNDA, CCND1, CXCL10, C3, RAET1G, INAVA, CAMK2N1, FOS, PAX5, SPI1, EPHA2, IGF2BP1, CD19, HOXB9, DLL4, IFI27, AICDA, TNFSF4, DLL1, SIX1, CDH2, GRHL3, ADCY6, TCL1A, EGR1, IGHA2, ESRP2, FZD4, CNR1, MMP9, IL1B, CCL22, IFNB1, HOXB6, GATA2, BATF2, LRRK2, CCL3L3, SPIB, IGHA1, HGF, PTPRS, JAG1,…
583	GO:0030902	hindbrain development	152	6	0.0010074	DLL1, SSTR2, FZD4, GATA2, PTPRS
584	GO:0032944	regulation of mononuclear cell proliferation	209	7	0.0010198	IL2, VCAM1, MNDA, TNFSF4, IL1B, MEF2C, CR1, BMP4
585	GO:0021549	cerebellum development	102	5	0.00102016	DLL1, SSTR2, FZD4, PTPRS
586	GO:0045165	cell fate commitment	271	8	0.0010244	WNT11, DLL4, DLL1, SIX1, GATA2, JAG1, MEF2C, BMP4
587	GO:1902105	regulation of leukocyte differentiation	272	8	0.00104882	IL2, FOS, TNFSF4, IL1B, IFNB1, GATA2, MDK, CR1, BMP4
588	GO:0022604	regulation of cell morphogenesis	484	11	0.00109008	MAP1B, BVES, ARC, SDC2, KIF1A, ROBO1, CDH2, FZD4, LRRK2, PTPRS, MDK, PTK2
589	GO:0071219	cellular response to molecule of bacterial origin	212	7	0.00110755	CXCL11, CXCL10, AICDA, TNFSF4, CXCL9, IL1B, MEF2C
590	GO:0008593	regulation of Notch signaling pathway	104	5	0.00111294	ROBO1, DLL4, DLL1, GATA2, JAG1
591	GO:0002708	positive regulation of lymphocyte mediated immunity	104	5	0.00111294	IL2, C3, RAET1G, TNFSF4, IL1B
592	GO:0046822	regulation of nucleocytoplasmic transport	104	5	0.00111294	APOD, IFI27, IL1B, CDH1, BMP4
593	GO:0030001	metal ion transport	891	16	0.00111981	SLC30A3, GJA4, CXCL11, CXCL10, RRAD, MS4A1, CD19, SCN11A, CXCL9, SCN2A, KCNMA1, TRPM4, DYSF, CACNA1E, CBARP, SLC34A1
594	GO:0043270	positive regulation of ion transport	275	8	0.00112489	ARC, CXCL11, CXCL10, CD19, CXCL9, IL1B, CYP4F2, SLC34A1
595	GO:0001101	response to acid chemical	342	9	0.00113044	COL6A1, SIX1, CYBB
596	GO:0034767	positive regulation of ion transmembrane transport	156	6	0.00115179	ARC, CXCL11, CXCL10, CD19, CXCL9, SLC34A1
597	GO:0030162	regulation of proteolysis	725	14	0.00115783	TNFSF15, SERPINB10, CBFA2T3, SPINK2, ROBO1, C3, CAMK2N1, MMP9, IL1B, LRRK2, HGF, CR1, PTK2, XDH
598	GO:0010721	negative regulation of cell development	344	9	0.00117706	RTN4RL1, DLL1, ADCY6, IL1B, LRRK2, PTPRS, JAG1, PTK2
599	GO:0043271	negative regulation of ion transport	157	6	0.00119024	RRAD, CNR1, MMP9, CYP4F2, SLC43A2, DYSF, CBARP
600	GO:0019827	stem cell population maintenance	157	6	0.00119024	SPI1, IGF2BP1, DLL1, CDH2, GATA2, JAG1
601	GO:0001764	neuron migration	157	6	0.00119024	MAP1B, GATA2, MDK, MEF2C, NR4A2, PTK2
602	GO:0050801	ion homeostasis	811	15	0.00119352	SLC30A3, IL2, CXCL11, CXCL10, CAMK2N1, MS4A1, CD19, CXCL9, KCNMA1, CYP4F2, GATA2, LRRK2, TGM2, TRPM4, SLC34A1
603	GO:0071241	cellular response to inorganic substance	215	7	0.00120113	FOS, MMP9, LRRK2, CYBB, MEF2C, CDH1, SLC34A1
604	GO:0055080	cation homeostasis	730	14	0.00123518	SLC30A3, IL2, CXCL11, CXCL10, CAMK2N1, MS4A1, CD19, CXCL9, KCNMA1, CYP4F2, GATA2, LRRK2, TGM2, TRPM4
605	GO:0072503	cellular divalent inorganic cation homeostasis	492	11	0.00124247	SLC30A3, IL2, CXCL11, CXCL10, MS4A1, CD19, CXCL9, GATA2, TGM2, TRPM4
606	GO:0098727	maintenance of cell number	159	6	0.00127009	SPI1, IGF2BP1, DLL1, CDH2, GATA2, JAG1
607	GO:0045597	positive regulation of cell differentiation	991	17	0.00129105	MAP1B, IL2, ROBO1, FOS, TNFSF4, SIX1, CDH2, CXCL9, FZD4, CNR1, IL1B, GATA2, HGF, JAG1, MDK, TRPM4, MEF2C, CR1, BMP4
608	GO:0062197	cellular response to chemical stress	349	9	0.00130044	FOS, DHRS2, SCN2A, MMP9, LRRK2, CYBB, HGF, DYSF, NR4A2
609	GO:0030003	cellular cation homeostasis	652	13	0.00130111	SLC30A3, IL2, CXCL11, CXCL10, MS4A1, CD19, CXCL9, KCNMA1, GATA2, LRRK2, TGM2, TRPM4
610	GO:0002526	acute inflammatory response	108	5	0.00131708	VCAM1, C3, TNFSF4, CNR1, IL1B
611	GO:0055065	metal ion homeostasis	653	13	0.00131898	SLC30A3, IL2, CXCL11, CXCL10, CAMK2N1, MS4A1, CD19, CXCL9, KCNMA1, CYP4F2, GATA2, TGM2, TRPM4
612	GO:0072676	lymphocyte migration	109	5	0.00137216	APOD, CXCL11, CXCL10, CCL22, CCL3L3
613	GO:0031589	cell-substrate adhesion	352	9	0.00137933	NID1, BVES, APOD, VCAM1, LAMA5, FZD4, JAG1, MDK, PTK2
614	GO:0007188	adenylate cyclase-modulating G protein-coupled receptor signaling pathway	221	7	0.00140683	CXCL11, CXCL10, CXCL9, SSTR2, ADCY6, CNR1, OXER1
615	GO:0006875	cellular metal ion homeostasis	579	12	0.00143731	SLC30A3, IL2, CXCL11, CXCL10, MS4A1, CD19, CXCL9, KCNMA1, GATA2, TGM2, TRPM4
616	GO:0070663	regulation of leukocyte proliferation	222	7	0.00144363	IL2, VCAM1, MNDA, TNFSF4, IL1B, MEF2C, CR1, PTK2, BMP4
617	GO:0022037	metencephalon development	111	5	0.00148739	DLL1, SSTR2, FZD4, PTPRS
618	GO:0014902	myotube differentiation	111	5	0.00148739	CXCL10, SIX1, CXCL9, MEF2C, SIX4
619	GO:0050868	negative regulation of T cell activation	112	5	0.0015476	IL2, TNFSF4, IFNB1, MDK, CR1, BMP4
620	GO:1903510	mucopolysaccharide metabolic process	112	5	0.0015476	VCAN, CHST15, CHST3, IL1B, HGF
621	GO:0030036	actin cytoskeleton organization	665	13	0.00154989	WNT11, ASAP3, GRHL3, IQSEC2, MARCKS, XIRP1, ARHGEF17, FRMD5, TJP1, AMOTL2, EPB41L1, MDK, MEF2C, SIX4, MYO7A
622	GO:1902531	regulation of intracellular signal transduction	1863	26	0.00155364	TNFSF15, WNT11, TLR7, ROBO1, MOB3B, INAVA, CAMK2N1, EPHA2, CD19, CDH2, IQSEC2, ARHGEF17, FZD4, MMP9, IL1B, CCL22, LRRK2, CCL3L3, HGF, TGM2, MEF2C, ARHGAP31, PTK2, ARHGAP24, BMP4, XDH
623	GO:0035051	cardiocyte differentiation	166	6	0.00158221	BVES, VCAM1, DLL1, JAG1, MEF2C, BMP4
624	GO:0001654	eye development	361	9	0.00163944	EPHA2, DLL4, COL5A1, DLL1, GRHL3, FZD4, JAG1, MYO7A, BMP4
625	GO:0090287	regulation of cellular response to growth factor stimulus	292	8	0.00164328	ROBO1, DLL1, SHISA2, FZD4, IL1B, SULF2, BMP4, XDH
626	GO:0042035	regulation of cytokine biosynthetic process	114	5	0.00167339	IGF2BP1
627	GO:0072507	divalent inorganic cation homeostasis	512	11	0.00170149	SLC30A3, IL2, CXCL11, CXCL10, CAMK2N1, MS4A1, CD19, CXCL9, GATA2, TGM2, TRPM4
628	GO:0045619	regulation of lymphocyte differentiation	169	6	0.00173253	IL2, TNFSF4, IL1B, IFNB1, MDK, CR1, BMP4
629	GO:1902533	positive regulation of intracellular signal transduction	1019	17	0.00173403	TNFSF15, WNT11, TLR7, ROBO1, INAVA, CD19, CDH2, FZD4, IL1B, CCL22, LRRK2, CCL3L3, HGF, TGM2, MEF2C, PTK2, BMP4, XDH
630	GO:0098660	inorganic ion transmembrane transport	844	15	0.00176104	SLC30A3, CXCL11, CXCL10, RRAD, CLIC6, CD19, SCN11A, CXCL9, SCN2A, KCNMA1, TRPM4, DYSF, CACNA1E, CBARP, SLC34A1
631	GO:0006468	protein phosphorylation	1982	27	0.00178123	TNFSF15, WNT11, IL2, TLR7, ROBO1, CCND1, CXCL10, C3, INAVA, CAMK2N1, EPHA2, CDH2, ADCY6, TCL1A, EGR1, FZD4, MMP9, IL1B, CCL22, IFNB1, LRRK2, CCL3L3, HGF, MEF2C, PTK2, BMP4, XDH
632	GO:0001818	negative regulation of cytokine production	296	8	0.00178913	WNT11, APOD, EPHA2, TNFSF4, DLL1, IFNB1, HGF, PTPRS, CR1
633	GO:0098662	inorganic cation transmembrane transport	760	14	0.001796	SLC30A3, CXCL11, CXCL10, RRAD, CD19, SCN11A, CXCL9, SCN2A, KCNMA1, TRPM4, DYSF, CACNA1E, CBARP, SLC34A1
634	GO:0055085	transmembrane transport	1590	23	0.00185549	SLC30A3, GJA4, ARC, CXCL11, CXCL10, RRAD, C3, CLIC6, GRIK4, CD19, SCN11A, CXCL9, SCN2A, KCNMA1, MMP9, IL1B, CYBB, SLC43A2, TRPM4, MEF2C, DYSF, CACNA1E, CBARP, SLC34A1
635	GO:0032386	regulation of intracellular transport	368	9	0.00186782	MAP1B, BVES, APOD, IFI27, IL1B, GATA2, LRRK2, CDH1, BMP4
636	GO:0051153	regulation of striated muscle cell differentiation	117	5	0.00187591	CXCL10, DLL1, CXCL9, MEF2C, BMP4
637	GO:0007186	G protein-coupled receptor signaling pathway	1304	20	0.00188432	IL2, CXCL11, CXCL10, C3, GPR162, GNG11, GNG12, CXCL9, GPR84, SSTR2, ADCY6, ARHGEF17, FZD4, CNR1, CCL22, CCL3L3, GPR34, TGM2, OXER1, AGRN
638	GO:0016358	dendrite development	233	7	0.00190012	MAP1B, ARC, SDC2, IL2, KIF1A, LRRK2, PTPRS, MEF2C
639	GO:0042471	ear morphogenesis	118	5	0.00194724	SIX1, GRHL3, GATA2, SIX4, MYO7A
640	GO:0055002	striated muscle cell development	173	6	0.00194952	BVES, SIX1, MEF2C, DYSF, SIX4, BMP4
641	GO:0045892	negative regulation of transcription, DNA-templated	1215	19	0.00196685	EMX1, WNT11, CBFA2T3, HES2, MKX, CCND1, PAX5, SPI1, DLL4, IFI27, AICDA, TNFSF4, SIX1, EGR1, GATA2, MEF2C, NR4A2, SIX4, BASP1, BMP4
642	GO:0071216	cellular response to biotic stimulus	236	7	0.00204218	CXCL11, CXCL10, AICDA, TNFSF4, CXCL9, IL1B, MEF2C
643	GO:0051402	neuron apoptotic process	238	7	0.00214136	VSTM2L, SIX1, SCN2A, MDK, MEF2C, NR4A2, SIX4
644	GO:0048469	cell maturation	177	6	0.00218648	C3, NFASC, GATA2, LRRK2, NR4A2, AGRN
645	GO:0048705	skeletal system morphogenesis	239	7	0.00219232	PAX5, HOXB9, SIX1, HOXB6, MEF2C, SIX4, BMP4
646	GO:0009895	negative regulation of catabolic process	306	8	0.00219876	CBFA2T3, IGF2BP1, CNR1, IL1B, LRRK2, HGF, DYSF, PTK2
647	GO:0000165	MAPK cascade	956	16	0.0022843	IL2, ROBO1, INAVA, CAMK2N1, EPHA2, CDH2, FZD4, IL1B, CCL22, LRRK2, CCL3L3, HGF, MEF2C, PTK2, BMP4, XDH
648	GO:0002062	chondrocyte differentiation	123	5	0.00233396	MDK, SULF2, MEF2C, BMP4
649	GO:0042089	cytokine biosynthetic process	123	5	0.00233396	IGF2BP1
650	GO:2001257	regulation of cation channel activity	180	6	0.002378	ARC, RRAD, MMP9, MEF2C, DYSF, CBARP
651	GO:0006874	cellular calcium ion homeostasis	457	10	0.00239671	IL2, CXCL11, CXCL10, MS4A1, CD19, CXCL9, GATA2, TGM2, TRPM4
652	GO:0001838	embryonic epithelial tube formation	124	5	0.00241755	ST14, SIX1, GRHL3, SIX4, BMP4
653	GO:0051147	regulation of muscle cell differentiation	181	6	0.00244456	CXCL10, DLL1, CDH2, CXCL9, MEF2C, BMP4
654	GO:0051235	maintenance of location	313	8	0.00252692	SLC30A3, CXCL11, CXCL10, C3, CD19, CXCL9, IL1B, DYSF
655	GO:0023014	signal transduction by protein phosphorylation	967	16	0.00255746	IL2, ROBO1, INAVA, CAMK2N1, EPHA2, CDH2, FZD4, IL1B, CCL22, LRRK2, CCL3L3, HGF, MEF2C, PTK2, BMP4, XDH
656	GO:0050863	regulation of T cell activation	314	8	0.00257677	IL2, VCAM1, TNFSF4, IL1B, IFNB1, MDK, CR1, BMP4
657	GO:0002040	sprouting angiogenesis	183	6	0.00258188	ROBO1, EPHA2, DLL4, DLL1, TJP1, GATA2, BMP4
658	GO:0021953	central nervous system neuron differentiation	183	6	0.00258188	EMX1, ROBO1, DLL4, GATA2, NR4A2, PTK2
659	GO:0003006	developmental process involved in reproduction	968	16	0.00258359	TNC, SPINK2, ST14, CCND1, C3, PAX5, SSTR2, FZD4, CNR1, IL1B, GATA2, LRRK2, MDK, SIX4, BASP1, PTK2, BMP4
660	GO:0008544	epidermis development	462	10	0.00259124	DSP, ST14, EPHA2, DLL1, GRHL3, LAMA5, PPL, JAG1, MYO7A, BMP4
661	GO:0042110	T cell activation	464	10	0.00267251	IL2, VCAM1, DLL4, TNFSF4, EGR1, IL1B, IFNB1, MDK, CR1, BMP4
662	GO:0060627	regulation of vesicle-mediated transport	543	11	0.0026796	BVES, ARC, C3, DLL1, CDH2, IL1B, GATA2, LRRK2, DYSF, CBARP
663	GO:0008015	blood circulation	544	11	0.00271744	BVES, IL2, DSP, CXCL10, CAMK2N1, DLL4, DLL1, ADCY6, KCNMA1, CNR1, CYP4F2, TJP1, TRPM4
664	GO:0043410	positive regulation of MAPK cascade	544	11	0.00271744	ROBO1, INAVA, CDH2, FZD4, IL1B, CCL22, LRRK2, CCL3L3, HGF, MEF2C, BMP4, XDH
665	GO:0007369	gastrulation	185	6	0.00272491	WNT11, EPHA2, COL5A1, COL6A1, MMP9, BMP4
666	GO:1903708	positive regulation of hemopoiesis	185	6	0.00272491	IL2, FOS, TNFSF4, IL1B, GATA2, JAG1, MDK, CR1
667	GO:1902275	regulation of chromatin organization	185	6	0.00272491	PAX5, SPI1, AICDA, IL1B, GATA2, LRRK2
668	GO:0034763	negative regulation of transmembrane transport	128	5	0.00277375	RRAD, MMP9, IL1B, SLC43A2, DYSF, CBARP
669	GO:0055001	muscle cell development	186	6	0.00279861	BVES, SIX1, MEF2C, DYSF, SIX4, BMP4
670	GO:0051129	negative regulation of cellular component organization	713	13	0.0028353	MAP1B, APOD, RTN4RL1, CXCL10, PAX5, SPI1, AICDA, ADCY6, IL1B, TJP1, LRRK2, HGF, PTPRS, PTK2, ARHGAP24, BMP4
671	GO:0007409	axonogenesis	468	10	0.00284118	MAP1B, VSTM2L, ROBO1, NFASC, EPHA2, CDH2, LAMA5, PTPRS, NR4A2, PTK2
672	GO:1903038	negative regulation of leukocyte cell-cell adhesion	129	5	0.00286843	IL2, TNFSF4, IFNB1, MDK, CR1, BMP4
673	GO:1901343	negative regulation of vasculature development	187	6	0.0028738	CXCL10, EPHA2, ISM1, DLL4, BMP4, XDH
674	GO:0055074	calcium ion homeostasis	470	10	0.00292865	IL2, CXCL11, CXCL10, CAMK2N1, MS4A1, CD19, CXCL9, GATA2, TGM2, TRPM4
675	GO:0050671	positive regulation of lymphocyte proliferation	130	5	0.00296542	IL2, VCAM1, TNFSF4, IL1B, MEF2C
676	GO:0051253	negative regulation of RNA metabolic process	1357	20	0.00297379	EMX1, WNT11, CBFA2T3, HES2, MKX, CCND1, PAX5, SPI1, IGF2BP1, DLL4, IFI27, AICDA, TNFSF4, SIX1, EGR1, GATA2, MEF2C, NR4A2, SIX4, BASP1, BMP4
677	GO:0032946	positive regulation of mononuclear cell proliferation	131	5	0.00306477	IL2, VCAM1, TNFSF4, IL1B, MEF2C
678	GO:0007187	G protein-coupled receptor signaling pathway, coupled to cyclic nucleotide second messenger	254	7	0.00307515	CXCL11, CXCL10, CXCL9, SSTR2, ADCY6, CNR1, OXER1
679	GO:0051924	regulation of calcium ion transport	254	7	0.00307515	CXCL11, CXCL10, RRAD, CD19, CXCL9, DYSF, CBARP
680	GO:0010720	positive regulation of cell development	553	11	0.00307784	MAP1B, IL2, ROBO1, FZD4, CNR1, IL1B, GATA2, HGF, MDK, MEF2C, BMP4
681	GO:1903507	negative regulation of nucleic acid-templated transcription	1268	19	0.00315069	EMX1, WNT11, CBFA2T3, HES2, MKX, CCND1, PAX5, SPI1, DLL4, IFI27, AICDA, TNFSF4, SIX1, EGR1, GATA2, MEF2C, NR4A2, SIX4, BASP1, BMP4
682	GO:0003013	circulatory system process	555	11	0.00316293	BVES, IL2, DSP, CXCL10, CAMK2N1, DLL4, DLL1, ADCY6, KCNMA1, CNR1, CYP4F2, TJP1, TRPM4
683	GO:0072175	epithelial tube formation	132	5	0.00316649	ST14, SIX1, GRHL3, SIX4, BMP4
684	GO:1902679	negative regulation of RNA biosynthetic process	1270	19	0.00320505	EMX1, WNT11, CBFA2T3, HES2, MKX, CCND1, PAX5, SPI1, DLL4, IFI27, AICDA, TNFSF4, SIX1, EGR1, GATA2, MEF2C, NR4A2, SIX4, BASP1, BMP4
685	GO:0055082	cellular chemical homeostasis	812	14	0.00326456	SLC30A3, IL2, CXCL11, CXCL10, CAMK2N1, MS4A1, CD19, CXCL9, KCNMA1, TJP1, GATA2, LRRK2, TGM2, TRPM4, SLC34A1
686	GO:0001508	action potential	133	5	0.00327062	DSP, SCN11A, SCN2A, CNR1, TRPM4
687	GO:0007219	Notch signaling pathway	192	6	0.00327264	ROBO1, DLL4, DLL1, GATA2, JAG1, MDK
688	GO:0099536	synaptic signaling	726	13	0.00330398	MAP1B, ARC, GRIK4, CDH2, IQSEC2, CNR1, IL1B, LRRK2, PTPRS, MEF2C, CACNA1E, CDH1, AGRN
689	GO:0051130	positive regulation of cellular component organization	1180	18	0.00334541	MAP1B, WNT11, IL2, ROBO1, C3, EPHA2, DLL1, CXCL9, TCL1A, FZD4, CNR1, MMP9, IL1B, GATA2, LRRK2, HGF, MDK, AGRN
690	GO:0043406	positive regulation of MAP kinase activity	258	7	0.00335101	ROBO1, INAVA, FZD4, IL1B, LRRK2, HGF, MEF2C, BMP4
691	GO:1901654	response to ketone	193	6	0.00335712	TNC, CCND1, FOS, TNFSF4, ADCY6, CYBB
692	GO:0045785	positive regulation of cell adhesion	403	9	0.00341994	NID1, IL2, VCAM1, TNFSF4, IL1B, FRMD5, TJP1, MDK, TGM2, DYSF, CR1
693	GO:0051223	regulation of protein transport	729	13	0.00342065	APOD, ARC, IL2, CAMK2N1, IFI27, TNFSF4, CNR1, IL1B, LRRK2, TRPM4, CACNA1E, CDH1, BMP4
694	GO:0042060	wound healing	564	11	0.0035696	TNC, DSP, COL5A1, GRHL3, CYP4F2, IFNB1, GATA2, PPL, DYSF, PTK2, ARHGAP24
695	GO:0032147	activation of protein kinase activity	333	8	0.00367898	TNFSF15, WNT11, INAVA, ADCY6, IL1B, LRRK2, HGF, BMP4
696	GO:0031032	actomyosin structure organization	199	6	0.00389855	WNT11, ASAP3, FRMD5, TJP1, EPB41L1, MEF2C, SIX4
697	GO:0070665	positive regulation of leukocyte proliferation	139	5	0.00394784	IL2, VCAM1, TNFSF4, IL1B, MEF2C, PTK2
698	GO:0031668	cellular response to extracellular stimulus	268	7	0.00412333	TNC, VCAM1, FOS, LRRK2, NR4A2
699	GO:0043588	skin development	417	9	0.00426987	DSP, ST14, EPHA2, COL5A1, DLL1, GRHL3, LAMA5, PPL, JAG1
700	GO:0006355	regulation of transcription, DNA-templated	3414	39	0.00432673	EMX1, HES4, WNT11, EGR4, IL2, CBFA2T3, HES2, MKX, CCND1, CXCL10, FOS, PAX5, SPI1, HOXB9, DLL4, IFI27, AICDA, TNFSF4, DLL1, SIX1, GRHL3, EGR1, FZD4, IL1B, IFNB1, HOXB6, GATA2, BATF2, SPIB, HGF, JAG1, MEF2C, NR4A2, SIX4, BASP1, CDH1, AGRN, BMP4
701	GO:0031056	regulation of histone modification	143	5	0.00445161	PAX5, SPI1, IL1B, GATA2, LRRK2
702	GO:0040017	positive regulation of locomotion	582	11	0.00450851	BVES, WNT11, CXCL10, MMP9, IL1B, TJP1, GATA2, HGF, MDK, DYSF, PTK2, BMP4
703	GO:0070201	regulation of establishment of protein localization	754	13	0.0045292	APOD, ARC, IL2, CAMK2N1, IFI27, TNFSF4, CNR1, IL1B, LRRK2, TRPM4, CACNA1E, CDH1, BMP4
704	GO:0043542	endothelial cell migration	273	7	0.00455669	ROBO1, EPHA2, DLL4, GATA2, MEF2C, PTK2, BMP4
705	GO:0098742	cell-cell adhesion via plasma-membrane adhesion molecules	273	7	0.00455669	VSTM2L, VCAM1, ROBO1, CDH2, NECTIN4, PTPRS, CDH1
706	GO:1904064	positive regulation of cation transmembrane transport	144	5	0.00458438	ARC, CXCL11, CXCL10, CD19, CXCL9
707	GO:0050679	positive regulation of epithelial cell proliferation	206	6	0.00460911	CCND1, ESRP2, GATA2, MDK, DYSF, BMP4
708	GO:0051272	positive regulation of cellular component movement	584	11	0.00462394	WNT11, CXCL10, MMP9, IL1B, TJP1, GATA2, HGF, MDK, TRPM4, DYSF, PTK2, BMP4
709	GO:0052548	regulation of endopeptidase activity	424	9	0.0047525	TNFSF15, SERPINB10, SPINK2, ROBO1, C3, MMP9, HGF, CR1, XDH
710	GO:0090087	regulation of peptide transport	759	13	0.00478234	APOD, ARC, IL2, CAMK2N1, IFI27, TNFSF4, CNR1, IL1B, LRRK2, TRPM4, CACNA1E, CDH1, BMP4
711	GO:2000146	negative regulation of cell motility	349	8	0.00486407	WNT11, APOD, ROBO1, DLL4, FRMD5, JAG1, MEF2C, CDH1
712	GO:0051216	cartilage development	209	6	0.00494116	WNT11, MDK, SULF2, MEF2C, BMP4
713	GO:0044087	regulation of cellular component biogenesis	944	15	0.00500299	MAP1B, WNT11, APOD, EPHA2, AICDA, ASAP3, SIX1, TCL1A, IL1B, TJP1, LRRK2, PTPRS, MEF2C, SIX4, AGRN, PTK2, ARHGAP24
714	GO:0010631	epithelial cell migration	351	8	0.00503065	ROBO1, EPHA2, DLL4, MMP9, GATA2, MEF2C, PTK2, BMP4
715	GO:0051047	positive regulation of secretion	428	9	0.00504676	IL2, CAMK2N1, TNFSF4, IL1B, CYP4F2, GATA2, TRPM4
716	GO:0043523	regulation of neuron apoptotic process	210	6	0.00505565	VSTM2L, SIX1, MDK, MEF2C, NR4A2, SIX4
717	GO:0043408	regulation of MAPK cascade	766	13	0.00515578	ROBO1, INAVA, CAMK2N1, EPHA2, CDH2, FZD4, IL1B, CCL22, LRRK2, CCL3L3, HGF, MEF2C, BMP4, XDH
718	GO:0007610	behavior	593	11	0.00517276	ARC, FOS, PAX5, SCN2A, EGR1, FZD4, CNR1, LRRK2, MEF2C, NR4A2
719	GO:0040008	regulation of growth	679	12	0.00519893	MAP1B, WNT11, IL2, DLL1, SIX1, PTPRS, MEF2C, SIX4, BASP1, AGRN, PTK2, BMP4
720	GO:0009628	response to abiotic stimulus	1233	18	0.00525219	MAP1B, WNT11, TNC, CBFA2T3, TLR7, VCAM1, CCND1, CXCL10, FOS, CDH2, SCN2A, KCNMA1, EGR1, MMP9, IL1B, TJP1, CYBB, PPL, MDK, DYSF, NR4A2, PTK2
721	GO:0048608	reproductive structure development	431	9	0.0052766	TNC, ST14, CCND1, C3, FZD4, GATA2, SIX4, BASP1, PTK2, BMP4
722	GO:0090132	epithelium migration	354	8	0.00528868	ROBO1, EPHA2, DLL4, MMP9, GATA2, MEF2C, PTK2, BMP4
723	GO:0010976	positive regulation of neuron projection development	281	7	0.00532053	MAP1B, IL2, ROBO1, FZD4, CNR1, HGF, MDK
724	GO:0045861	negative regulation of proteolysis	355	8	0.0053769	SERPINB10, SPINK2, C3, CAMK2N1, MMP9, LRRK2, HGF, CR1
725	GO:0050777	negative regulation of immune response	150	5	0.00544077	IL2, TNFSF4, IFNB1, FCRLB, CR1
726	GO:0071774	response to fibroblast growth factor	150	5	0.00544077	TNC, DLL4, SHISA2, ESRP2, SULF2
727	GO:0009913	epidermal cell differentiation	356	8	0.00546625	DSP, ST14, EPHA2, DLL1, PPL, JAG1, MYO7A, BMP4
728	GO:0061458	reproductive system development	434	9	0.00551448	TNC, ST14, CCND1, C3, FZD4, GATA2, SIX4, BASP1, PTK2, BMP4
729	GO:0006357	regulation of transcription by RNA polymerase II	2581	31	0.0055295	EMX1, HES4, EGR4, IL2, HES2, MKX, CCND1, CXCL10, FOS, PAX5, SPI1, HOXB9, DLL4, IFI27, DLL1, SIX1, GRHL3, EGR1, IL1B, IFNB1, HOXB6, GATA2, BATF2, SPIB, HGF, JAG1, MEF2C, NR4A2, SIX4, AGRN, BMP4
730	GO:0045862	positive regulation of proteolysis	357	8	0.00555672	TNFSF15, CBFA2T3, ROBO1, IL1B, LRRK2, CR1, PTK2, XDH
731	GO:0021700	developmental maturation	284	7	0.00563044	MAP1B, C3, NFASC, GATA2, LRRK2, NR4A2, AGRN
732	GO:0010810	regulation of cell-substrate adhesion	215	6	0.00565754	NID1, APOD, FZD4, JAG1, MDK, PTK2
733	GO:0016202	regulation of striated muscle tissue development	152	5	0.00574975	DLL1, SIX1, MEF2C, SIX4, BMP4
734	GO:0032675	regulation of interleukin-6 production	152	5	0.00574975	TLR7, INAVA, TNFSF4, IL1B, HGF
735	GO:0097190	apoptotic signaling pathway	602	11	0.00577198	IL2, EPHA2, IFI27, SCN2A, MMP9, IL1B, IFNB1, LRRK2, HGF, NR4A2, BMP4
736	GO:0090130	tissue migration	360	8	0.00583501	ROBO1, EPHA2, DLL4, MMP9, GATA2, MEF2C, PTK2, BMP4
737	GO:0060828	regulation of canonical Wnt signaling pathway	286	7	0.00584444	WNT11, CDH2, EGR1, FZD4, LRRK2, MDK, SULF2, TRPM4
738	GO:1903506	regulation of nucleic acid-templated transcription	3476	39	0.00584842	EMX1, HES4, WNT11, EGR4, IL2, CBFA2T3, HES2, MKX, CCND1, CXCL10, FOS, PAX5, SPI1, HOXB9, DLL4, IFI27, AICDA, TNFSF4, DLL1, SIX1, GRHL3, EGR1, FZD4, IL1B, IFNB1, HOXB6, GATA2, BATF2, SPIB, HGF, JAG1, MEF2C, NR4A2, SIX4, BASP1, CDH1, AGRN, BMP4
739	GO:0043393	regulation of protein binding	217	6	0.00591238	XIRP1, MMP9, LRRK2, IFIT2, BMP4
740	GO:2001141	regulation of RNA biosynthetic process	3481	39	0.00598887	EMX1, HES4, WNT11, EGR4, IL2, CBFA2T3, HES2, MKX, CCND1, CXCL10, FOS, PAX5, SPI1, HOXB9, DLL4, IFI27, AICDA, TNFSF4, DLL1, SIX1, GRHL3, EGR1, FZD4, IL1B, IFNB1, HOXB6, GATA2, BATF2, SPIB, HGF, JAG1, MEF2C, NR4A2, SIX4, BASP1, CDH1, AGRN, BMP4
741	GO:0051051	negative regulation of transport	521	10	0.00598915	MAP1B, APOD, RRAD, CNR1, MMP9, IL1B, CYP4F2, LRRK2, SLC43A2, DYSF, CBARP
742	GO:0002699	positive regulation of immune effector process	218	6	0.0060429	IL2, C3, RAET1G, TNFSF4, IL1B, GATA2
743	GO:0071356	cellular response to tumor necrosis factor	288	7	0.00606446	TNFSF15, TNFRSF17, VCAM1, TNFSF4, TCL1A, CCL22, CCL3L3
744	GO:0030111	regulation of Wnt signaling pathway	363	8	0.0061238	WNT11, CDH2, SHISA2, EGR1, FZD4, LRRK2, MDK, SULF2, TRPM4
745	GO:0044092	negative regulation of molecular function	1156	17	0.00616555	SERPINB10, SPINK2, RRAD, C3, CAMK2N1, TNFSF4, XIRP1, CNR1, MMP9, IL1B, LRRK2, IFIT2, HGF, DYSF, CBARP, CR1, BMP4
746	GO:1901861	regulation of muscle tissue development	155	5	0.00623613	DLL1, SIX1, MEF2C, SIX4, BMP4
747	GO:0010977	negative regulation of neuron projection development	155	5	0.00623613	RTN4RL1, ADCY6, LRRK2, PTPRS, PTK2
748	GO:0045934	negative regulation of nucleobase-containing compound metabolic process	1452	20	0.00624618	EMX1, WNT11, CBFA2T3, HES2, MKX, CCND1, PAX5, SPI1, IGF2BP1, DLL4, IFI27, AICDA, TNFSF4, SIX1, EGR1, GATA2, MEF2C, NR4A2, SIX4, BASP1, BMP4
749	GO:0033043	regulation of organelle organization	1255	18	0.00627057	MAP1B, WNT11, PAX5, SPI1, AICDA, ASAP3, CDH2, GRHL3, MMP9, IL1B, TJP1, GATA2, LRRK2, HGF, PTPRS, MDK, MEF2C, PTK2, BMP4
750	GO:0019725	cellular homeostasis	970	15	0.00637356	SLC30A3, IL2, CXCL11, CXCL10, CAMK2N1, MS4A1, CD19, CXCL9, KCNMA1, TJP1, GATA2, LRRK2, CYBB, TGM2, TRPM4, SLC34A1
751	GO:0048634	regulation of muscle organ development	156	5	0.00640448	DLL1, SIX1, MEF2C, SIX4, BMP4
752	GO:0042129	regulation of T cell proliferation	156	5	0.00640448	IL2, VCAM1, TNFSF4, IL1B, CR1, BMP4
753	GO:0010632	regulation of epithelial cell migration	291	7	0.00640602	EPHA2, DLL4, MMP9, GATA2, MEF2C, PTK2, BMP4
754	GO:0051252	regulation of RNA metabolic process	3727	41	0.00655187	EMX1, HES4, WNT11, EGR4, IL2, CBFA2T3, HES2, MKX, CCND1, CXCL10, FOS, PAX5, SPI1, IGF2BP1, HOXB9, DLL4, IFI27, AICDA, TNFSF4, DLL1, SIX1, GRHL3, EGR1, ESRP2, FZD4, IL1B, IFNB1, HOXB6, GATA2, BATF2, SPIB, HGF, JAG1, MEF2C, NR4A2, SIX4, BASP1, CDH1, AGRN, BMP4
755	GO:0007268	chemical synaptic transmission	701	12	0.00663953	MAP1B, ARC, GRIK4, CDH2, IQSEC2, CNR1, IL1B, LRRK2, PTPRS, MEF2C, CACNA1E, CDH1
756	GO:0098916	anterograde trans-synaptic signaling	701	12	0.00663953	MAP1B, ARC, GRIK4, CDH2, IQSEC2, CNR1, IL1B, LRRK2, PTPRS, MEF2C, CACNA1E, CDH1
757	GO:0044057	regulation of system process	614	11	0.00665472	BVES, IL2, DSP, SCN11A, SSTR2, KCNMA1, IL1B, LRRK2, HGF, TRPM4, PTK2
758	GO:0007160	cell-matrix adhesion	223	6	0.00672719	NID1, APOD, VCAM1, JAG1, PTK2
759	GO:0045444	fat cell differentiation	223	6	0.00672719	CCND1, SIX1, GATA2, JAG1, TRPM4, DYSF, NR4A2
760	GO:0060402	calcium ion transport into cytosol	158	5	0.00675072	CXCL11, CXCL10, MS4A1, CD19, CXCL9
761	GO:1903827	regulation of cellular protein localization	531	10	0.00680906	APOD, ARC, EPHA2, IFI27, CDH2, IQSEC2, IL1B, LRRK2, CDH1, BMP4
762	GO:0006979	response to oxidative stress	450	9	0.00692659	APOD, FOS, DHRS2, MMP9, LRRK2, CYBB, HGF, NR4A2, TPO
763	GO:0052547	regulation of peptidase activity	451	9	0.00702326	TNFSF15, SERPINB10, SPINK2, ROBO1, C3, MMP9, HGF, CR1, XDH
764	GO:0016310	phosphorylation	2411	29	0.00713727	TNFSF15, WNT11, IL2, CBFA2T3, TLR7, ROBO1, CCND1, CXCL10, C3, INAVA, CAMK2N1, EPHA2, CD19, CDH2, ADCY6, TCL1A, EGR1, FZD4, MMP9, IL1B, CCL22, IFNB1, LRRK2, CCL3L3, HGF, MEF2C, PTK2, BMP4, XDH
765	GO:0099537	trans-synaptic signaling	709	12	0.00723548	MAP1B, ARC, GRIK4, CDH2, IQSEC2, CNR1, IL1B, LRRK2, PTPRS, MEF2C, CACNA1E, CDH1
766	GO:0032635	interleukin-6 production	161	5	0.00729435	TLR7, INAVA, TNFSF4, IL1B, HGF
767	GO:0051248	negative regulation of protein metabolic process	1177	17	0.00731997	APOD, SERPINB10, IL2, SPINK2, C3, CAMK2N1, PAX5, SPI1, IGF2BP1, MMP9, IL1B, LRRK2, HGF, DYSF, CR1, BMP4, XDH
768	GO:0031960	response to corticosteroid	162	5	0.00748215	CCND1, FOS, SSTR2, CYBB
769	GO:0009892	negative regulation of metabolic process	3645	40	0.00756846	EMX1, WNT11, APOD, SERPINB10, IL2, CBFA2T3, SPINK2, ROBO1, HES2, MKX, CCND1, C3, CAMK2N1, PAX5, SPI1, EPHA2, IGF2BP1, DLL4, IFI27, AICDA, TNFSF4, DLL1, SIX1, EGR1, CNR1, MMP9, IL1B, IFNB1, GATA2, LRRK2, HGF, PTPRS, MEF2C, DYSF, CR1, NR4A2, SIX4, BASP1, PTK2, BMP4, XDH
770	GO:0001894	tissue homeostasis	229	6	0.00762057	INAVA, OSCAR, IGHA2, TJP1, GATA2, IGHA1
771	GO:0010594	regulation of endothelial cell migration	229	6	0.00762057	EPHA2, DLL4, GATA2, MEF2C, PTK2, BMP4
772	GO:0034599	cellular response to oxidative stress	301	7	0.00764864	FOS, DHRS2, MMP9, LRRK2, CYBB, HGF, NR4A2
773	GO:0010605	negative regulation of macromolecule metabolic process	3421	38	0.00767284	EMX1, WNT11, APOD, SERPINB10, IL2, CBFA2T3, SPINK2, ROBO1, HES2, MKX, CCND1, C3, CAMK2N1, PAX5, SPI1, EPHA2, IGF2BP1, DLL4, IFI27, AICDA, TNFSF4, DLL1, SIX1, EGR1, MMP9, IL1B, IFNB1, GATA2, LRRK2, HGF, PTPRS, MEF2C, DYSF, CR1, NR4A2, SIX4, BASP1, BMP4, XDH
774	GO:2001234	negative regulation of apoptotic signaling pathway	230	6	0.0077774	MMP9, IL1B, LRRK2, HGF, NR4A2, BMP4
775	GO:0048878	chemical homeostasis	1187	17	0.00792809	SLC30A3, IL2, CXCL11, CXCL10, CAMK2N1, MS4A1, CD19, CXCL9, GRHL3, ADCY6, KCNMA1, CNR1, CYP4F2, TJP1, GATA2, LRRK2, TGM2, TRPM4, SLC34A1
776	GO:0030335	positive regulation of cell migration	544	10	0.00800235	WNT11, CXCL10, MMP9, IL1B, TJP1, GATA2, HGF, MDK, DYSF, PTK2, BMP4
777	GO:1903037	regulation of leukocyte cell-cell adhesion	304	7	0.00805398	IL2, VCAM1, TNFSF4, IL1B, IFNB1, MDK, CR1, BMP4
778	GO:0050680	negative regulation of epithelial cell proliferation	165	5	0.00806572	ROBO1, DLL4, MEF2C, BMP4, XDH
779	GO:0040013	negative regulation of locomotion	381	8	0.00809093	WNT11, APOD, ROBO1, DLL4, FRMD5, JAG1, MEF2C, CDH1
780	GO:0071695	anatomical structure maturation	232	6	0.008098	C3, NFASC, GATA2, LRRK2, NR4A2, AGRN
781	GO:2000113	negative regulation of cellular macromolecule biosynthetic process	1489	20	0.00814167	EMX1, WNT11, CBFA2T3, HES2, MKX, CCND1, PAX5, SPI1, IGF2BP1, DLL4, IFI27, AICDA, TNFSF4, SIX1, EGR1, GATA2, MEF2C, NR4A2, SIX4, BASP1, BMP4
782	GO:0048738	cardiac muscle tissue development	233	6	0.00826183	BVES, DSP, DLL4, DLL1, MEF2C, BMP4
783	GO:0002244	hematopoietic progenitor cell differentiation	166	5	0.00826708	BVES, SPI1, EML1, GATA2, BMP4
784	GO:0031346	positive regulation of cell projection organization	383	8	0.00833572	MAP1B, IL2, ROBO1, FZD4, CNR1, HGF, MDK, AGRN
785	GO:0051271	negative regulation of cellular component movement	384	8	0.00846019	WNT11, APOD, ROBO1, DLL4, FRMD5, JAG1, MEF2C, CDH1
786	GO:0007156	homophilic cell adhesion via plasma membrane adhesion molecules	168	5	0.00868019	VSTM2L, ROBO1, CDH2, NECTIN4, CDH1
787	GO:0034612	response to tumor necrosis factor	309	7	0.00876448	TNFSF15, TNFRSF17, VCAM1, TNFSF4, TCL1A, CCL22, CCL3L3
788	GO:0048660	regulation of smooth muscle cell proliferation	169	5	0.00889201	APOD, MMP9, TGM2, MEF2C, BMP4
789	GO:0032269	negative regulation of cellular protein metabolic process	1108	16	0.00918082	SERPINB10, IL2, SPINK2, C3, CAMK2N1, PAX5, SPI1, IGF2BP1, MMP9, IL1B, LRRK2, HGF, DYSF, CR1, BMP4, XDH
790	GO:0033002	muscle cell proliferation	239	6	0.00929515	APOD, SIX1, MMP9, TGM2, MEF2C, BMP4
791	GO:0003012	muscle system process	472	9	0.00930262	DSP, SSTR2, KCNMA1, IL1B, SULF2, TRPM4, MEF2C, DYSF, PTK2
792	GO:0048659	smooth muscle cell proliferation	171	5	0.00932631	APOD, MMP9, TGM2, MEF2C, BMP4
793	GO:0006351	transcription, DNA-templated	3579	39	0.0093778	EMX1, HES4, WNT11, EGR4, IL2, CBFA2T3, HES2, MKX, CCND1, CXCL10, FOS, PAX5, SPI1, HOXB9, DLL4, IFI27, AICDA, TNFSF4, DLL1, SIX1, GRHL3, EGR1, FZD4, IL1B, IFNB1, HOXB6, GATA2, BATF2, SPIB, HGF, JAG1, MEF2C, NR4A2, SIX4, BASP1, CDH1, AGRN, BMP4
794	GO:0030324	lung development	172	5	0.00954885	WNT11, TNC, LAMA5, ESRP2, BMP4
795	GO:0010556	regulation of macromolecule biosynthetic process	4046	43	0.00964944	EMX1, HES4, WNT11, EGR4, IL2, CBFA2T3, HES2, MKX, CCND1, CXCL10, FOS, PAX5, SPI1, IGF2BP1, HOXB9, DLL4, IFI27, AICDA, TNFSF4, DLL1, SIX1, GRHL3, EGR1, FZD4, IL1B, IFNB1, HOXB6, GATA2, BATF2, LRRK2, SPIB, HGF, JAG1, MEF2C, NR4A2, SIX4, BASP1, CDH1, AGRN, BMP4
796	GO:1901135	carbohydrate derivative metabolic process	1117	16	0.00986591	SDC2, CBFA2T3, VCAN, MGAT5B, CHST15, EPHA2, AICDA, ADCY6, CHST3, ELOVL7, IL1B, LRRK2, HGF, SULF2, AGRN, SLC34A1
797	GO:0043010	camera-type eye development	318	7	0.0101579	EPHA2, DLL4, DLL1, GRHL3, FZD4, JAG1, BMP4
798	GO:2000181	negative regulation of blood vessel morphogenesis	175	5	0.0102384	CXCL10, EPHA2, ISM1, DLL4, XDH
799	GO:0000122	negative regulation of transcription by RNA polymerase II	837	13	0.0104264	EMX1, HES2, MKX, CCND1, PAX5, SPI1, DLL4, IFI27, SIX1, EGR1, GATA2, MEF2C, NR4A2, BMP4
800	GO:0060401	cytosolic calcium ion transport	176	5	0.0104756	CXCL11, CXCL10, MS4A1, CD19, CXCL9
801	GO:0030323	respiratory tube development	176	5	0.0104756	WNT11, TNC, LAMA5, ESRP2, BMP4
802	GO:2000147	positive regulation of cell motility	567	10	0.0105018	WNT11, CXCL10, MMP9, IL1B, TJP1, GATA2, HGF, MDK, DYSF, PTK2, BMP4
803	GO:0032102	negative regulation of response to external stimulus	400	8	0.0106469	APOD, IL2, RTN4RL1, ROBO1, HGF, PTPRS, MDK, CR1
804	GO:0033157	regulation of intracellular protein transport	248	6	0.0110137	APOD, IFI27, IL1B, LRRK2, CDH1, BMP4
805	GO:0033554	cellular response to stress	2059	25	0.0110434	MAP1B, APOD, TNC, RTN4RL1, MNDA, CCND1, CXCL10, INAVA, FOS, DHRS2, EPHA2, IGF2BP1, SCN2A, EGR1, FZD4, MMP9, IL1B, LRRK2, CYBB, HGF, PTPRS, MEF2C, DYSF, NR4A2, XDH
806	GO:1903532	positive regulation of secretion by cell	403	8	0.0110995	IL2, CAMK2N1, TNFSF4, IL1B, GATA2, TRPM4
807	GO:0006366	transcription by RNA polymerase II	2715	31	0.0111379	EMX1, HES4, EGR4, IL2, HES2, MKX, CCND1, CXCL10, FOS, PAX5, SPI1, HOXB9, DLL4, IFI27, DLL1, SIX1, GRHL3, EGR1, IL1B, IFNB1, HOXB6, GATA2, BATF2, SPIB, HGF, JAG1, MEF2C, NR4A2, SIX4, AGRN, BMP4
808	GO:0010951	negative regulation of endopeptidase activity	249	6	0.0112176	SERPINB10, SPINK2, C3, MMP9, HGF, CR1
809	GO:0043534	blood vessel endothelial cell migration	180	5	0.0114621	ROBO1, EPHA2, DLL4, GATA2, MEF2C
810	GO:0045637	regulation of myeloid cell differentiation	251	6	0.0116334	FOS, SPI1, DLL1, GATA2, JAG1, MEF2C
811	GO:0097659	nucleic acid-templated transcription	3629	39	0.0116495	EMX1, HES4, WNT11, EGR4, IL2, CBFA2T3, HES2, MKX, CCND1, CXCL10, FOS, PAX5, SPI1, HOXB9, DLL4, IFI27, AICDA, TNFSF4, DLL1, SIX1, GRHL3, EGR1, FZD4, IL1B, IFNB1, HOXB6, GATA2, BATF2, SPIB, HGF, JAG1, MEF2C, NR4A2, SIX4, BASP1, CDH1, AGRN, BMP4
812	GO:0010629	negative regulation of gene expression	2622	30	0.0121619	EMX1, WNT11, APOD, CBFA2T3, ROBO1, HES2, MKX, CCND1, PAX5, SPI1, EPHA2, IGF2BP1, DLL4, IFI27, AICDA, TNFSF4, DLL1, SIX1, EGR1, IFNB1, GATA2, LRRK2, HGF, PTPRS, MEF2C, DYSF, CR1, NR4A2, SIX4, BASP1, BMP4, XDH
813	GO:0050770	regulation of axonogenesis	183	5	0.0122423	MAP1B, ROBO1, CDH2, PTPRS, PTK2
814	GO:0032774	RNA biosynthetic process	3642	39	0.0123097	EMX1, HES4, WNT11, EGR4, IL2, CBFA2T3, HES2, MKX, CCND1, CXCL10, FOS, PAX5, SPI1, HOXB9, DLL4, IFI27, AICDA, TNFSF4, DLL1, SIX1, GRHL3, EGR1, FZD4, IL1B, IFNB1, HOXB6, GATA2, BATF2, SPIB, HGF, JAG1, MEF2C, NR4A2, SIX4, BASP1, CDH1, AGRN, BMP4
815	GO:0042098	T cell proliferation	184	5	0.0125102	IL2, VCAM1, TNFSF4, IL1B, CR1, BMP4
816	GO:0048639	positive regulation of developmental growth	184	5	0.0125102	MAP1B, DLL1, MEF2C, BASP1, AGRN
817	GO:0007611	learning or memory	256	6	0.0127204	ARC, FOS, SCN2A, CNR1, MEF2C
818	GO:0022414	reproductive process	1455	19	0.0129296	TNC, SPINK2, ST14, CCND1, C3, FOS, PAX5, SSTR2, EGR1, FZD4, CNR1, MMP9, IL1B, GATA2, LRRK2, MDK, SIX4, BASP1, PTK2, BMP4
819	GO:0044260	cellular macromolecule metabolic process	8264	77	0.0129371	EMX1, TNFSF15, BVES, HES4, WNT11, ARC, SDC2, SERPINB10, EGR4, TNC, IL2, DSP, QPCT, CBFA2T3, SPINK2, TLR7, ROBO1, HES2, MKX, CCND1, CXCL10, VCAN, C3, INAVA, CAMK2N1, FOS, PAX5, SPI1, MGAT5B, CHST15, EPHA2, IGF2BP1, HOXB9, DLL4, IFI27, AICDA, TNFSF4, DLL1, ART3, SIX1, CDH2, GRHL3, ADCY6, TCL1A, EGR1, FZD4, CHST3, MMP9, IL1B, CCL22, IFNB1, HOXB6, GATA2, BATF2, LRRK2, CCL3L3, SPIB, IGHA1, HGF, PTPRS,…
820	GO:0030336	negative regulation of cell migration	334	7	0.013024	WNT11, APOD, ROBO1, DLL4, JAG1, MEF2C, CDH1
821	GO:0000003	reproduction	1458	19	0.0131887	TNC, SPINK2, ST14, CCND1, C3, FOS, PAX5, SSTR2, EGR1, FZD4, CNR1, MMP9, IL1B, GATA2, LRRK2, MDK, SIX4, BASP1, PTK2, BMP4
822	GO:0043412	macromolecule modification	4358	45	0.013203	TNFSF15, WNT11, SDC2, TNC, IL2, DSP, QPCT, TLR7, ROBO1, CCND1, CXCL10, VCAN, C3, INAVA, CAMK2N1, FOS, PAX5, SPI1, MGAT5B, EPHA2, IFI27, AICDA, ART3, CDH2, ADCY6, TCL1A, EGR1, FZD4, MMP9, IL1B, CCL22, IFNB1, GATA2, LRRK2, CCL3L3, IGHA1, HGF, PTPRS, TGM2, TRPM4, MEF2C, DYSF, PTK2, BMP4, XDH
823	GO:0031345	negative regulation of cell projection organization	187	5	0.0133376	RTN4RL1, ADCY6, LRRK2, PTPRS, PTK2, ARHGAP24
824	GO:0032412	regulation of ion transmembrane transporter activity	259	6	0.0134058	ARC, RRAD, MMP9, MEF2C, DYSF, CBARP
825	GO:0018193	peptidyl-amino acid modification	1257	17	0.0134139	IL2, QPCT, PAX5, SPI1, MGAT5B, EPHA2, ART3, TCL1A, EGR1, IL1B, IFNB1, GATA2, LRRK2, HGF, TGM2, TRPM4, PTK2
826	GO:0007159	leukocyte cell-cell adhesion	337	7	0.0136201	IL2, VCAM1, TNFSF4, IL1B, IFNB1, MDK, CR1, BMP4
827	GO:0043405	regulation of MAP kinase activity	337	7	0.0136201	ROBO1, INAVA, FZD4, IL1B, LRRK2, HGF, MEF2C, BMP4
828	GO:0010466	negative regulation of peptidase activity	261	6	0.0138768	SERPINB10, SPINK2, C3, MMP9, HGF, CR1
829	GO:0034504	protein localization to nucleus	261	6	0.0138768	APOD, SIX1, LRRK2, SIX4, CDH1, BMP4
830	GO:0044272	sulfur compound biosynthetic process	189	5	0.0139092	VCAN, OPLAH, CHST15, CHST3, ELOVL7
831	GO:0006464	cellular protein modification process	4147	43	0.0144812	TNFSF15, WNT11, SDC2, TNC, IL2, DSP, QPCT, TLR7, ROBO1, CCND1, CXCL10, VCAN, C3, INAVA, CAMK2N1, PAX5, SPI1, MGAT5B, EPHA2, IFI27, ART3, CDH2, ADCY6, TCL1A, EGR1, FZD4, MMP9, IL1B, CCL22, IFNB1, GATA2, LRRK2, CCL3L3, IGHA1, HGF, PTPRS, TGM2, TRPM4, MEF2C, DYSF, PTK2, BMP4, XDH
832	GO:0036211	protein modification process	4147	43	0.0144812	TNFSF15, WNT11, SDC2, TNC, IL2, DSP, QPCT, TLR7, ROBO1, CCND1, CXCL10, VCAN, C3, INAVA, CAMK2N1, PAX5, SPI1, MGAT5B, EPHA2, IFI27, ART3, CDH2, ADCY6, TCL1A, EGR1, FZD4, MMP9, IL1B, CCL22, IFNB1, GATA2, LRRK2, CCL3L3, IGHA1, HGF, PTPRS, TGM2, TRPM4, MEF2C, DYSF, PTK2, BMP4, XDH
833	GO:0010558	negative regulation of macromolecule biosynthetic process	1577	20	0.0145638	EMX1, WNT11, CBFA2T3, HES2, MKX, CCND1, PAX5, SPI1, IGF2BP1, DLL4, IFI27, AICDA, TNFSF4, SIX1, EGR1, GATA2, MEF2C, NR4A2, SIX4, BASP1, BMP4
834	GO:0009889	regulation of biosynthetic process	4269	44	0.0147374	EMX1, HES4, WNT11, EGR4, IL2, CBFA2T3, HES2, MKX, CCND1, CXCL10, C3, FOS, PAX5, SPI1, IGF2BP1, HOXB9, DLL4, IFI27, AICDA, TNFSF4, DLL1, SIX1, GRHL3, EGR1, FZD4, IL1B, IFNB1, HOXB6, GATA2, BATF2, LRRK2, SPIB, HGF, JAG1, MEF2C, NR4A2, SIX4, BASP1, CDH1, AGRN, BMP4
835	GO:0022898	regulation of transmembrane transporter activity	267	6	0.0153591	ARC, RRAD, MMP9, MEF2C, DYSF, CBARP
836	GO:0050714	positive regulation of protein secretion	268	6	0.0156164	IL2, CAMK2N1, TNFSF4, TRPM4
837	GO:0071900	regulation of protein serine/threonine kinase activity	515	9	0.0156672	ROBO1, CCND1, CXCL10, INAVA, TCL1A, FZD4, IL1B, LRRK2, HGF, MEF2C, BMP4
838	GO:0043491	protein kinase B signaling	269	6	0.0158767	EPHA2, CD19, IL1B, HGF, PTK2, XDH
839	GO:0045927	positive regulation of growth	270	6	0.01614	MAP1B, IL2, DLL1, MEF2C, BASP1, AGRN
840	GO:0031326	regulation of cellular biosynthetic process	4188	43	0.0169435	EMX1, HES4, WNT11, EGR4, IL2, CBFA2T3, HES2, MKX, CCND1, CXCL10, C3, FOS, PAX5, SPI1, IGF2BP1, HOXB9, DLL4, IFI27, AICDA, TNFSF4, DLL1, SIX1, GRHL3, EGR1, FZD4, IL1B, IFNB1, HOXB6, GATA2, BATF2, SPIB, HGF, JAG1, MEF2C, NR4A2, SIX4, BASP1, CDH1, AGRN, BMP4
841	GO:0043434	response to peptide hormone	436	8	0.0170633	MAP1B, ADCY6, EGR1, IL1B, CYBB, NR4A2, PTK2, SLC34A1
842	GO:0051648	vesicle localization	201	5	0.0176873	KIF1A, CDH2, LRRK2, MYO7A, BICDL2
843	GO:1901564	organonitrogen compound metabolic process	6742	64	0.0176885	TNFSF15, WNT11, APOD, SDC2, SERPINB10, TNC, IL2, DSP, QPCT, CBFA2T3, SPINK2, ST14, TLR7, VCAM1, ROBO1, CCND1, CXCL10, VCAN, C3, INAVA, CAMK2N1, PAX5, OPLAH, SPI1, MGAT5B, CHST15, EPHA2, IGF2BP1, IFI27, AICDA, ART3, CDH2, ADCY6, TCL1A, EGR1, FZD4, CHST3, ELOVL7, MMP9, IL1B, SDSL, CCL22, IFNB1, GATA2, LRRK2, CCL3L3, IGHA1, HGF, PTPRS, SULF2, TGM2, TRPM4, MEF2C, DYSF, CR1, NR4A2, CDH1, AGRN, PTK2, T…
844	GO:0031400	negative regulation of protein modification process	616	10	0.0177646	IL2, CAMK2N1, PAX5, SPI1, IL1B, LRRK2, HGF, DYSF, BMP4, XDH
845	GO:0007411	axon guidance	276	6	0.0177833	VSTM2L, ROBO1, NFASC, EPHA2, LAMA5, PTK2
846	GO:0050870	positive regulation of T cell activation	202	5	0.0180298	IL2, VCAM1, TNFSF4, IL1B, MDK, CR1
847	GO:0097485	neuron projection guidance	277	6	0.0180679	VSTM2L, ROBO1, NFASC, EPHA2, LAMA5, PTK2
848	GO:0001666	response to hypoxia	358	7	0.0183518	CBFA2T3, VCAM1, SCN2A, KCNMA1, EGR1, CYBB, NR4A2
849	GO:0035265	organ growth	203	5	0.0183766	DLL1, MEF2C, BASP1, PTK2
850	GO:0035637	multicellular organismal signaling	204	5	0.0187279	DSP, NFASC, SCN11A, SCN2A, TRPM4
851	GO:0051046	regulation of secretion	810	12	0.0189734	IL2, CAMK2N1, TNFSF4, CNR1, IL1B, CYP4F2, GATA2, LRRK2, TRPM4, MEF2C, CACNA1E, CBARP
852	GO:0019219	regulation of nucleobase-containing compound metabolic process	3984	41	0.019068	EMX1, HES4, WNT11, EGR4, IL2, CBFA2T3, HES2, MKX, CCND1, CXCL10, FOS, PAX5, SPI1, IGF2BP1, HOXB9, DLL4, IFI27, AICDA, TNFSF4, DLL1, SIX1, GRHL3, EGR1, ESRP2, FZD4, IL1B, IFNB1, HOXB6, GATA2, BATF2, SPIB, HGF, JAG1, MEF2C, NR4A2, SIX4, BASP1, CDH1, AGRN, BMP4
853	GO:0030100	regulation of endocytosis	205	5	0.0190835	ARC, C3, DLL1, GATA2, LRRK2
854	GO:0034654	nucleobase-containing compound biosynthetic process	4102	42	0.0190942	EMX1, HES4, WNT11, EGR4, IL2, CBFA2T3, HES2, MKX, CCND1, CXCL10, FOS, PAX5, SPI1, HOXB9, DLL4, IFI27, AICDA, TNFSF4, DLL1, SIX1, GRHL3, ADCY6, EGR1, FZD4, ELOVL7, IL1B, IFNB1, HOXB6, GATA2, BATF2, SPIB, HGF, JAG1, MEF2C, NR4A2, SIX4, BASP1, CDH1, AGRN, BMP4, XDH
855	GO:0072593	reactive oxygen species metabolic process	282	6	0.019538	INAVA, IL1B, LRRK2, CYBB, TPO, XDH
856	GO:0032409	regulation of transporter activity	282	6	0.019538	ARC, RRAD, MMP9, MEF2C, DYSF, CBARP
857	GO:0031327	negative regulation of cellular biosynthetic process	1636	20	0.0207602	EMX1, WNT11, CBFA2T3, HES2, MKX, CCND1, PAX5, SPI1, IGF2BP1, DLL4, IFI27, AICDA, TNFSF4, SIX1, EGR1, GATA2, MEF2C, NR4A2, SIX4, BASP1, BMP4
858	GO:0030178	negative regulation of Wnt signaling pathway	210	5	0.0209284	WNT11, CDH2, SHISA2, EGR1, FZD4, MDK
859	GO:0019538	protein metabolic process	5813	56	0.0210481	TNFSF15, WNT11, APOD, SDC2, SERPINB10, TNC, IL2, DSP, QPCT, CBFA2T3, SPINK2, ST14, TLR7, ROBO1, CCND1, CXCL10, VCAN, C3, INAVA, CAMK2N1, PAX5, SPI1, MGAT5B, CHST15, EPHA2, IGF2BP1, IFI27, ART3, CDH2, ADCY6, TCL1A, EGR1, FZD4, CHST3, MMP9, IL1B, CCL22, IFNB1, GATA2, LRRK2, CCL3L3, IGHA1, HGF, PTPRS, SULF2, TGM2, TRPM4, MEF2C, DYSF, CR1, CDH1, PTK2, BMP4, XDH, SLC34A1
860	GO:0036293	response to decreased oxygen levels	369	7	0.0212442	CBFA2T3, VCAM1, SCN2A, KCNMA1, EGR1, CYBB, NR4A2
861	GO:0002793	positive regulation of peptide secretion	288	6	0.0214073	IL2, CAMK2N1, TNFSF4, TRPM4
862	GO:2000112	regulation of cellular macromolecule biosynthetic process	3908	40	0.0222938	EMX1, HES4, WNT11, EGR4, IL2, CBFA2T3, HES2, MKX, CCND1, CXCL10, FOS, PAX5, SPI1, IGF2BP1, HOXB9, DLL4, IFI27, AICDA, TNFSF4, DLL1, SIX1, GRHL3, EGR1, FZD4, IL1B, IFNB1, HOXB6, GATA2, BATF2, SPIB, HGF, JAG1, MEF2C, NR4A2, SIX4, BASP1, CDH1, AGRN, BMP4
863	GO:0043281	regulation of cysteine-type endopeptidase activity involved in apoptotic process	215	5	0.022886	TNFSF15, ROBO1, MMP9, HGF, XDH
864	GO:0051651	maintenance of location in cell	217	5	0.0237012	SLC30A3, CXCL11, CXCL10, CD19, CXCL9
865	GO:0009890	negative regulation of biosynthetic process	1660	20	0.0238003	EMX1, WNT11, CBFA2T3, HES2, MKX, CCND1, PAX5, SPI1, IGF2BP1, DLL4, IFI27, AICDA, TNFSF4, SIX1, EGR1, GATA2, MEF2C, NR4A2, SIX4, BASP1, BMP4
866	GO:0018130	heterocycle biosynthetic process	4165	42	0.0240464	EMX1, HES4, WNT11, EGR4, IL2, CBFA2T3, HES2, MKX, CCND1, CXCL10, FOS, PAX5, SPI1, HOXB9, DLL4, IFI27, AICDA, TNFSF4, DLL1, SIX1, GRHL3, ADCY6, EGR1, FZD4, ELOVL7, IL1B, IFNB1, HOXB6, GATA2, BATF2, SPIB, HGF, JAG1, MEF2C, NR4A2, SIX4, BASP1, CDH1, AGRN, BMP4, XDH
867	GO:0050890	cognition	296	6	0.0240832	ARC, FOS, SCN2A, CNR1, MEF2C
868	GO:0010001	glial cell differentiation	218	5	0.0241157	EMX1, DLL1, CDH2, IL1B, MDK
869	GO:1903039	positive regulation of leukocyte cell-cell adhesion	218	5	0.0241157	IL2, VCAM1, TNFSF4, IL1B, MDK, CR1
870	GO:0042326	negative regulation of phosphorylation	467	8	0.0245046	IL2, CBFA2T3, CAMK2N1, IL1B, LRRK2, HGF, BMP4, XDH
871	GO:0009059	macromolecule biosynthetic process	5012	49	0.0247535	EMX1, HES4, WNT11, SDC2, EGR4, IL2, CBFA2T3, HES2, MKX, CCND1, CXCL10, VCAN, FOS, PAX5, SPI1, MGAT5B, CHST15, IGF2BP1, HOXB9, DLL4, COL5A1, IFI27, AICDA, TNFSF4, DLL1, SIX1, GRHL3, EGR1, FZD4, CHST3, IL1B, IFNB1, HOXB6, GATA2, BATF2, LRRK2, SPIB, HGF, JAG1, MEF2C, NR4A2, SIX4, BASP1, CDH1, AGRN, BMP4
872	GO:0070372	regulation of ERK1 and ERK2 cascade	298	6	0.0247856	CAMK2N1, EPHA2, IL1B, CCL22, CCL3L3, BMP4
873	GO:0019438	aromatic compound biosynthetic process	4175	42	0.0249196	EMX1, HES4, WNT11, EGR4, IL2, CBFA2T3, HES2, MKX, CCND1, CXCL10, FOS, PAX5, SPI1, HOXB9, DLL4, IFI27, AICDA, TNFSF4, DLL1, SIX1, GRHL3, ADCY6, EGR1, FZD4, ELOVL7, IL1B, IFNB1, HOXB6, GATA2, BATF2, SPIB, HGF, JAG1, MEF2C, NR4A2, SIX4, BASP1, CDH1, AGRN, BMP4, XDH
874	GO:0048545	response to steroid hormone	383	7	0.0253656	CCND1, FOS, SSTR2, CYBB, BMP4
875	GO:0050708	regulation of protein secretion	472	8	0.0258888	IL2, CAMK2N1, TNFSF4, CNR1, IL1B, TRPM4, CACNA1E
876	GO:0032970	regulation of actin filament-based process	387	7	0.0266371	WNT11, DSP, ASAP3, GRHL3, TJP1, MDK, TRPM4, MEF2C
877	GO:0097191	extrinsic apoptotic signaling pathway	224	5	0.026701	IL2, IFI27, IL1B, HGF, BMP4
878	GO:1903530	regulation of secretion by cell	757	11	0.0272932	IL2, CAMK2N1, TNFSF4, CNR1, IL1B, GATA2, LRRK2, TRPM4, MEF2C, CACNA1E, CBARP
879	GO:0010639	negative regulation of organelle organization	392	7	0.0282869	MAP1B, PAX5, SPI1, AICDA, TJP1, LRRK2, HGF, BMP4
880	GO:0070482	response to oxygen levels	393	7	0.0286249	CBFA2T3, VCAM1, SCN2A, KCNMA1, EGR1, CYBB, NR4A2
881	GO:0010959	regulation of metal ion transport	393	7	0.0286249	CXCL11, CXCL10, RRAD, CD19, CXCL9, DYSF, CBARP
882	GO:0018205	peptidyl-lysine modification	396	7	0.0296556	PAX5, SPI1, EGR1, IL1B, GATA2, TGM2, TRPM4
883	GO:0000302	response to reactive oxygen species	231	5	0.029933	APOD, FOS, MMP9, LRRK2, HGF
884	GO:0051656	establishment of organelle localization	400	7	0.0310685	MAP1B, KIF1A, GATA2, LRRK2, PTK2, MYO7A, BICDL2
885	GO:0070371	ERK1 and ERK2 cascade	315	6	0.0313134	CAMK2N1, EPHA2, IL1B, CCL22, CCL3L3, BMP4
886	GO:0032872	regulation of stress-activated MAPK cascade	237	5	0.0328916	INAVA, FZD4, IL1B, HGF, XDH
887	GO:1990778	protein localization to cell periphery	319	6	0.0329978	NFASC, EPHA2, CDH2, IQSEC2, LAMA5, CDH1
888	GO:2001233	regulation of apoptotic signaling pathway	406	7	0.0332716	MMP9, IL1B, IFNB1, LRRK2, HGF, NR4A2, BMP4
889	GO:0007568	aging	320	6	0.0334279	APOD, VCAM1, FOS, PAX5, CNR1, LRRK2
890	GO:0031348	negative regulation of defense response	239	5	0.0339169	APOD, IL2, HGF, MDK, CR1
891	GO:2000116	regulation of cysteine-type endopeptidase activity	239	5	0.0339169	TNFSF15, ROBO1, MMP9, HGF, XDH
892	GO:0070302	regulation of stress-activated protein kinase signaling cascade	239	5	0.0339169	INAVA, FZD4, IL1B, HGF, XDH
893	GO:0009306	protein secretion	591	9	0.0339544	IL2, CAMK2N1, TNFSF4, CNR1, IL1B, TRPM4, DYSF, CACNA1E
894	GO:0035592	establishment of protein localization to extracellular region	592	9	0.0342647	IL2, CAMK2N1, TNFSF4, CNR1, IL1B, TRPM4, DYSF, CACNA1E
895	GO:0017144	drug metabolic process	593	9	0.034577	CYP4F2
896	GO:0002791	regulation of peptide secretion	500	8	0.0346587	IL2, CAMK2N1, TNFSF4, CNR1, IL1B, TRPM4, CACNA1E
897	GO:0019216	regulation of lipid metabolic process	410	7	0.0347969	APOD, C3, CD19, EGR1, CNR1, IL1B, PTK2
898	GO:0071692	protein localization to extracellular region	599	9	0.0364923	IL2, CAMK2N1, TNFSF4, CNR1, IL1B, TRPM4, DYSF, CACNA1E
899	GO:0051896	regulation of protein kinase B signaling	244	5	0.0365664	EPHA2, CD19, HGF, PTK2, XDH
900	GO:0019058	viral life cycle	328	6	0.0370001	EPHA2, IFI27, AICDA, NECTIN4, IFNB1, CR1
901	GO:0071214	cellular response to abiotic stimulus	331	6	0.0384003	WNT11, TLR7, SCN2A, EGR1, MMP9, IL1B, DYSF
902	GO:0104004	cellular response to environmental stimulus	331	6	0.0384003	WNT11, TLR7, SCN2A, EGR1, MMP9, IL1B, DYSF
903	GO:0031330	negative regulation of cellular catabolic process	251	5	0.0404844	IGF2BP1, CNR1, LRRK2, HGF, PTK2
904	GO:1901362	organic cyclic compound biosynthetic process	4325	42	0.0413073	EMX1, HES4, WNT11, EGR4, IL2, CBFA2T3, HES2, MKX, CCND1, CXCL10, FOS, PAX5, SPI1, HOXB9, DLL4, IFI27, AICDA, TNFSF4, DLL1, SIX1, GRHL3, ADCY6, EGR1, FZD4, ELOVL7, IL1B, IFNB1, HOXB6, GATA2, BATF2, SPIB, HGF, JAG1, MEF2C, NR4A2, SIX4, BASP1, CDH1, AGRN, BMP4, XDH
905	GO:0043086	negative regulation of catalytic activity	811	11	0.0416153	SERPINB10, SPINK2, C3, CAMK2N1, CNR1, MMP9, IL1B, LRRK2, HGF, CR1, BMP4
906	GO:0051056	regulation of small GTPase mediated signal transduction	338	6	0.0417979	ROBO1, IQSEC2, ARHGEF17, ARHGAP31, ARHGAP24
907	GO:0051640	organelle localization	615	9	0.0419528	MAP1B, BVES, KIF1A, CDH2, GATA2, LRRK2, PTK2, MYO7A, BICDL2
908	GO:0001933	negative regulation of protein phosphorylation	428	7	0.0422341	IL2, CAMK2N1, IL1B, LRRK2, HGF, BMP4, XDH
909	GO:0022409	positive regulation of cell-cell adhesion	255	5	0.0428335	IL2, VCAM1, TNFSF4, IL1B, TJP1, MDK, CR1
910	GO:0048863	stem cell differentiation	256	5	0.0434334	CDH2, LAMA5, GATA2, JAG1, MEF2C, BMP4
911	GO:0033044	regulation of chromosome organization	342	6	0.0438219	PAX5, SPI1, AICDA, IL1B, GATA2, LRRK2
912	GO:0006913	nucleocytoplasmic transport	342	6	0.0438219	APOD, IFI27, IL1B, LRRK2, CDH1, BMP4
913	GO:0010817	regulation of hormone levels	526	8	0.0444368	CAMK2N1, DHRS2, EGR1, FZD4, CNR1, IL1B, TRPM4, CACNA1E, TPO
914	GO:0033036	macromolecule localization	3159	32	0.0450596	WNT11, APOD, ARC, IL2, DSP, KIF1A, C3, CAMK2N1, NFASC, EPHA2, IGF2BP1, IFI27, TNFSF4, SIX1, CDH2, IQSEC2, LAMA5, FZD4, CNR1, IL1B, CYP4F2, TJP1, LRRK2, DZIP1L, TRPM4, DYSF, TNFAIP2, CACNA1E, SIX4, CDH1, AGRN, MYO7A, BMP4
915	GO:0009058	biosynthetic process	6197	57	0.0451596	EMX1, HES4, WNT11, SDC2, EGR4, IL2, CBFA2T3, HES2, MKX, CCND1, CXCL10, VCAN, C3, INAVA, FOS, PAX5, OPLAH, SPI1, MGAT5B, CHST15, IGF2BP1, HOXB9, DLL4, COL5A1, IFI27, AICDA, TNFSF4, DLL1, SIX1, GRHL3, ADCY6, EGR1, FZD4, CHST3, ELOVL7, IL1B, SDSL, IFNB1, HOXB6, GATA2, BATF2, LRRK2, CYBB, LTC4S, SPIB, HGF, JAG1, MEF2C, NR4A2, SIX4, BASP1, CDH1, AGRN, TPO, BMP4, XDH
916	GO:0002790	peptide secretion	624	9	0.0452553	IL2, CAMK2N1, TNFSF4, CNR1, IL1B, TRPM4, DYSF, CACNA1E
917	GO:0090257	regulation of muscle system process	259	5	0.0452633	DSP, SSTR2, KCNMA1, TRPM4, PTK2
918	GO:0051169	nuclear transport	345	6	0.0453797	APOD, IFI27, IL1B, LRRK2, CDH1, BMP4
919	GO:0072659	protein localization to plasma membrane	260	5	0.0458833	NFASC, EPHA2, CDH2, LAMA5, CDH1
920	GO:0051222	positive regulation of protein transport	438	7	0.0467804	IL2, CAMK2N1, TNFSF4, IL1B, TRPM4, CDH1
921	GO:0060249	anatomical structure homeostasis	439	7	0.0472516	INAVA, OSCAR, IGHA2, TJP1, GATA2, IGHA1
922	GO:0019932	second-messenger-mediated signaling	439	7	0.0472516	CXCL11, VCAM1, CXCL10, CXCL9, ADCY6, CNR1, LRRK2, TRPM4
923	GO:0051260	protein homooligomerization	351	6	0.0485978	ARC, TRPM4
